# Supplementary material for: Modulation of phenolic metabolism under stress conditions in a Lotus japonicus mutant lacking plastidic glutamine synthetase
Source: Front Plant Sci. 2015 Sep 25;6:760. doi: 10.3389/fpls.2015.00760 (PMC4585329; doi:10.3389/fpls.2015.00760)
Supplement: Supplemental Table S1 — Oligonucleotides used for qRT-PCR analysis. The gene copy amplified by each oligonucleotide pair is indicated. In some cases, more than one gene copy was amplified by the oligonucleotides due the high homology among different members of the gene family; in this case the different gene copies recognized are specified in the column “Gene(s) amplified.” For an exhaustive list of the gene copies encoding for each of the enzymes considered in this work see Supplemental Table S4. [file Table1.XLSX]

## Sheet: Hoja1
Category	Oligo code	Gene(s) amplified	Gene product	Sequence	Kazusa 2.5 code
Control DNA contamination
	LjHar1_F	LjHar1	Receptor-like kinase HAR1	TCATTTTCCATATTGGTCCTTCG	chr3.CM0091.1690.r2.m
	LjHar1_R	LjHar1	Receptor-like kinase HAR1	GAATTGTTCCTGTAATGGGTTTGG	chr3.CM0091.1690.r2.m
Control integrity
	LjGAPDH5'_F	LjGAPDH	Glyceraldehyde-3-P-dehydrogenase	AAGGATCGGGCGTTTGG	chr4.CM1864.510.r2.a
	LjGAPDH5'_R	LjGAPDH	Glyceraldehyde-3-P-dehydrogenase	AGCAACAAGTTCAACATCGTCTCT	chr4.CM1864.510.r2.a
	LjGAPDH3'_F	LjGAPDH	Glyceraldehyde-3-P-dehydrogenase	CGGTTACACTGAAGATGATGTGG	chr4.CM1864.510.r2.a
	LjGAPDH3'_R	LjGAPDH	Glyceraldehyde-3-P-dehydrogenase	GATACTTGACCTGTTGTCGCCA	chr4.CM1864.510.r2.a
Housekeeping
	LjPP2A_F	LjPp2A	Protein phosphatase 2A reg. subunit	TGAGCTATGTGAAGCTGTTGGT	chr2.CM0310.170.r2.m
	LjPP2A_R	LjPp2A	Protein phosphatase 2A reg. subunit	CAGCCTCATTATCACGCAGTAG	chr2.CM0310.170.r2.m
	LjUBC10_F	LjUbc10	Ubiquitin carrier protein	GCTCTTATCAAGGGACCATCAG	chr1.LjT04O06.110.r2.m
	LjUBC10_R	LjUbc10	Ubiquitin carrier protein	ACTGCTCTGGAACAGAAAAAGC	chr1.LjT04O06.110.r2.m
	LjUBQ4_F	LjUbq	Polyubiquitin 4	TTCACCTTGTGCTCCGTCTTC	chr5.CM0200.1770.r2.m
	LjUBQ4_R	LjUbq	Polyubiquitin 4	AACAACAGCACACACAGACAATCC	chr5.CM0200.1770.r2.m
Phenylpropanoids
	LjPAL6_F	LjPAL6	Phenylalanine ammonia lyase	TGGCACTAATGTGTGCTTGCTC	chr2.CM0191.870.r2.m
	LjPAL6_R	LjPAL6	Phenylalanine ammonia lyase	CCATCCAACGTCATGTACCCACTG	chr2.CM0191.870.r2.m
	LjC4H_F	LjC4H1-2*	Cinnamate 4-hydroxylase	GCATTGAGACTTCACACCCCA	chr5.LjT24B10.140.r2.m / LjSGA_003295.2
	LjC4H_R	LjC4H1-2*	Cinnamate 4-hydroxylase	CAGGTTCATGTGTGGCACCA	chr5.LjT24B10.140.r2.m / LjSGA_003295.2
	Lj4CL_F	Lj4CL4	4-Coumarate:CoA ligase	CAGAGGTGCTCTGCATTTCTCTG	chr4.CM0061.190.r2.m
	Lj4CL_R	Lj4CL4	4-Coumarate:CoA ligase	GCTGAATTCAACTTCCGGTGCTC	chr4.CM0061.190.r2.m
Central flavonoid pathway
	LjCHS_F	LjCHS*	Chalcone synthase	ACTCACCTGGACAGCCTTGTTG	chr2.CM0018.730.r2.m / chr6.CM0057.460.r2.m
	LjCHS_R	LjCHS*	Chalcone synthase	TCGGAACCCACAATTAGTGCAG	chr2.CM0018.730.r2.m / chr6.CM0057.460.r2.m
	LjCHI_F	LjCHI3-4*	Chalcone isomerase	TTGGAGACGATGATTGGCGAGCAC	chr5.CM0180.660.r2.m / chr5.CM0180.680.r2.m
	LjCHI_R	LjCHI3-4*	Chalcone isomerase	TTCAGCACAGCAGGCAACCTTTC	chr5.CM0180.660.r2.m / chr5.CM0180.680.r2.m
	LjF3H_F	LjF3H1-2*	Flavanone 3β-hydroxylase	GTTTCCCACATGACCACTCTTGC	chr4.CM0119.240.r2.m / chr3.LjB14O06.120.r2.a
	LjF3H_R	LjF3H1-2*	Flavanone 3β-hydroxylase	ACCGGTCATGTCAAACCGAAGC	chr4.CM0119.240.r2.m / chr3.LjB14O06.120.r2.a
	LjFLS_F	LjFLS2	Flavonol synthase	TGGCAAGTACCTGCGTAGTGTG	chr1.LjB17A22.120.r2.m
	LjFLS_R	LjFLS2	Flavonol synthase	TTCAAGGCCCAGCCCAATTGAC	chr1.LjB17A22.120.r2.m
Anthocyanins and protoanthocyanidins
	LjDFR_F	LjDFR1	Dihydroflavonol reductase	ACTAGCGGAGCAAGAAGCGTTG	chr5.CM0077.120.r2.m
	LjDFR_R	LjDFR1	Dihydroflavonol reductase	ACAAGGGATGGGATGATTGAGACG	chr5.CM0077.120.r2.m
	LjANS_F	LjANS1	Anthocyanin synthase	ACTTGGCCCGAACAAACTCGTC	chr2.CM0021.2820.r2.m
	LjANS_R	LjANS1	Anthocyanin synthase	GCCTCAAGTTCCGACGATTGAC	chr2.CM0021.2820.r2.m
	LjANR_F	LjANR	Anthocyanidin reductase	ACCCTGACAGAAGCTGCATTCC	chr4.CM1616.680.r2.m
	LjANR_R	LjANR	Anthocyanidin reductase	GCCACCTCCCTTATAACAGGCAAC	chr4.CM1616.680.r2.m
	LjLAR_F	LjLAR1	Leucoanthocyanidin reductase	TGGGTCAGTTCATGACCAAGGC	chr2.CM0124.20.r2.m
	LjLAR_R	LjLAR1	Leucoanthocyanidin reductase	ACCCTGGCCTTAGAAGCAGATAGG	chr2.CM0124.20.r2.m
Isoflavonoid biosynthesis
	LjPKR_F	LjPKR1	Polyketide reductase	TGAAGGGTGTCTGGGAATCC	chr2.CM0191.470.r2.m
	LjPKR_R	LjPKR1	Polyketide reductase	TGGTGAGGCCAAGTTTGAGG
	LjIFS_F	LjIFS1-2-3*	Isoflavone synthase	CGGATACGTGATCCCAGAGG	chr4.CM0432.2900.r2 / chr4.CM0432.3190.r2.m / chr4.CM0432.3150.r2.m
	LjIFS_R	LjIFS1-2-3*	Isoflavone synthase	ACGGCCCACACATTGAAGA	chr4.CM0432.2900.r2 / chr4.CM0432.3190.r2.m / chr4.CM0432.3150.r2.m
	LjHI4'OMT_F	LjHI4'OMT	Hydroxyisoflavanone 4’-O-methyltransferase	CCCTGAGTTAGCCACTGCCT	chr4.CM0432.2880.r2.m
	LjHI4'OMT_R	LjHI4'OMT	Hydroxyisoflavanone 4’-O-methyltransferase	AGGACGCCGATTTTGGAAG	chr4.CM0432.2880.r2.m
	LjHID_F	LjHID	Isoflavanone dehydratase	ACCAACGCTACCTCAACATCGTG	chr5.CM0200.1460.r2.m
	LjHID_R	LjHID	Isoflavanone dehydratase	ACTCGACGGAAACCACCACAAC	chr5.CM0200.1460.r2.m
	Lj12'H_F	Lj12'H2	Isoflavone 2’-hydroxylase	TCGGCTATACACCCCAGCAC	chr4.CM0026.1220.r2.a
	Lj12'H_R	Lj12'H2	Isoflavone 2’-hydroxylase	TCATCTGAAGCGGAGTGTGG	chr4.CM0026.1220.r2.a
	LjIFR_F	LjIFR1-2*	Isoflavone reductase	TTGGCTCTGTACCACTCACAGC	chr2.CM0249.1380.r2.m / chr2.CM0249.1390.r2.m
	LjIFR_R	LjIFR1-2*	Isoflavone reductase	AGCATCCTTGGCAGGGTCAATC	chr2.CM0249.1380.r2.m / chr2.CM0249.1390.r2.m
	LjVR_F	LjVR1	Vestitone reductase	ACCGACAGTAGACGAGTTGAAGG	chr1.CM1255.110.r2.m
	LjVR_R	LjVR1	Vestitone reductase	ACCCGCATCCACAAGTTTCTTCG	chr1.CM1255.110.r2.m
	LjPTR_F	LjPTR2	Pterocarpan reductase	AATTGCTCACGCTGCGTTTGTG	chr3.CM0091.1170.r2.d
	LjPTR_R	LjPTR2	Pterocarpan reductase	GGTGTGGAACCATCGTGTTCCTTG	chr3.CM0091.1170.r2.d
*The oligos amplify more than one gene
