# Supplementary material for: Modulation of phenolic metabolism under stress conditions in a Lotus japonicus mutant lacking plastidic glutamine synthetase
Source: Front Plant Sci. 2015 Sep 25;6:760. doi: 10.3389/fpls.2015.00760 (PMC4585329; doi:10.3389/fpls.2015.00760)
Supplement: Supplemental Table S2 — List of the gene probesets that changed under the two types of stress situations in WT and mutant plants. The list of the 187 gene probesets that changed under both types of stress treatments in the WT plants and of the 2173 that changed under both types of stress treatments in the mutant are presented together with a description of the product of each gene. [file Table2.XLSX]

## Sheet: WT 
	Gene probesets significantly changed under both stress conditions in WT plants
Gene probeset	Description
chr1.BM1732.18	Lotus japonicus similar to Q9AYM5: (Q9AYM5) CPRD49 PROTEIN
chr1.CM0064.64.2	Lotus japonicus similar to At5g20090: unknown protein
chr1.CM0109.35	Lotus japonicus similar to At3g05620: putative pectinesterase
chr1.CM0150.3	Lotus japonicus similar to At2g33640: unknown protein
chr1.CM0192.53	Lotus japonicus similar to At1g78060: putative protein
chr1.CM0442.18	Lotus japonicus similar to At3g16770: AP2 domain containing protein RAP2.3
chr1.TM0371.23	Lotus japonicus similar to At5g18130: unknown protein
chr2.CM0002.22	Lotus japonicus similar to At2g40200: putative bHLH transcription factor (bHLH051)
chr2.CM0018.44	Lotus japonicus similar to At4g10040: cytochrome c
chr2.CM0021.9	Lotus japonicus similar to At4g18020: pseudo-response regulator 2 (APRR2)
chr2.CM0065.17	Lotus japonicus similar to At1g69770: putative chromomethylase
chr2.CM0191.90	Lotus japonicus similar to At2g37040: phenylalanine ammonia lyase (PAL1)
chr2.CM0249.40	Lotus japonicus similar to At4g36360: beta-galactosidase like protein
chr2.TM1534.7	Lotus japonicus similar to At1g07040: unknown protein
chr3.CM0112.48	Lotus japonicus similar to P93499: (P93499) DNAJ-LIKE PROTEIN (FRAGMENT)
chr3.CM0155.3	Lotus japonicus similar to At3g22060: unknown protein
chr3.CM0574.15	Lotus japonicus similar to At1g02180: unknown protein
chr3.CM0634.65	Lotus japonicus similar to At1g66340: ethylene-response protein, ETR1
chr3.TM0859.13	Lotus japonicus similar to At4g21380: receptor-like serine threonine protein kinase ARK3
chr4.CM0042.46	Lotus japonicus similar to At2g31570: putative glutathione peroxidase
chr4.CM0265.50	Lotus japonicus similar to P73066: (P73066) HYPOTHETICAL 25.4 KDA PROTEIN
chr5.CM0089.4	Lotus japonicus similar to At4g11800: putative protein
chr5.CM0569.16	Lotus japonicus similar to At2g26070: hypothetical protein
chr5.TM0431.20	Lotus japonicus similar to At1g64720: membrane related protein CP5, putative
chr5.TM1466.12	Lotus japonicus similar to At4g05200: receptor protein kinase - like protein
chr6.CM0055.48	Lotus japonicus similar to At5g64250: 2-nitropropane dioxygenase-like protein
chr6.CM0139.42	Lotus japonicus similar to At1g03220: unknown protein
chr6.TM0830.6	Lotus japonicus similar to At2g18940: putative salt-inducible protein
chr6.TM1374.27	Lotus japonicus similar to At2g19070: putative anthranilate N-hydroxycinnamoyl benzoyltransferase
LjU2.6	Ljwgs_009194 + 1479..1675 similar to X56321.1 284-479
Ljwgs_006407.1	Lotus japonicus similar to At5g14820: putative protein
Ljwgs_009621.2.1	Lotus japonicus similar to At5g52960: unknown protein
Ljwgs_014101.3.1	Lotus japonicus similar to At3g60280: uclacyanin 3
Ljwgs_018013.1	Lotus japonicus similar to At5g40670: unknown protein
Ljwgs_018999.1	Lotus japonicus similar to Q9FQE0: (Q9FQE0) GLUTATHIONE S-TRANSFERASE GST 18 (EC 2.5.1.
Ljwgs_020992.1	Lotus japonicus similar to At1g30440: non-phototropic hypocotyl, putative
Ljwgs_021819.1	Lotus japonicus similar to At4g36360: beta-galactosidase like protein
Ljwgs_022609.2	Lotus japonicus similar to At1g11330: receptor-like protein kinase, putative
Ljwgs_023111.1	Lotus japonicus similar to At5g18130: unknown protein
Ljwgs_024820.1	Lotus japonicus similar to At5g36250: protein phosphatase-2C PP2C-like
Ljwgs_025735.1	Lotus japonicus similar to At2g30520: unknown protein
Ljwgs_028530.1	Lotus japonicus similar to At1g16720: unknown protein (At1g16720)
Ljwgs_033060.1	Lotus japonicus similar to At4g32190: unknown protein
Ljwgs_036211.1	Lotus japonicus similar to PSY_CUCME: (P49293) PHYTOENE SYNTHASE PRECURSOR (EC 2.5.1.-)
Ljwgs_037630.1	Lotus japonicus similar to At1g23740: auxin-induced protein like
Ljwgs_038927.1	Lotus japonicus similar to At2g31570: putative glutathione peroxidase
Ljwgs_040290.1	Lotus japonicus similar to At3g16340: putative ABC transporter
Ljwgs_040410.1	Lotus japonicus similar to At2g21620: RD2 protein (RD2)
Ljwgs_041099.2	Lotus japonicus similar to At1g79600: unknown protein
Ljwgs_041883.1	Lotus japonicus similar to O04163: (O04163) CYTOCHROME P450
Ljwgs_042686.1	Lotus japonicus similar to At5g16730: putative protein
Ljwgs_044050.1	Lotus japonicus similar to At5g15580: putative protein
Ljwgs_045800.1	Lotus japonicus similar to At1g76160: unknown protein
Ljwgs_047868.1	Lotus japonicus similar to At5g65380: unknown protein
Ljwgs_051785.1	Lotus japonicus similar to At1g77460: unknown protein
Ljwgs_064370.1	Lotus japonicus similar to O23954: (O23954) ENDO-1,4-BETA-GLUCANASE (FRAGMENT)
Ljwgs_064692.1	Lotus japonicus similar to At5g40670: unknown protein
Ljwgs_069578.1	Lotus japonicus similar to P93839: (P93839) G HBF-1
Ljwgs_071845.1	Lotus japonicus similar to At1g57680: unknown protein
Ljwgs_077454.1.1	Lotus japonicus similar to At5g27390: unknown protein
Ljwgs_086118.1	Lotus japonicus similar to At3g04340: unknown protein
Ljwgs_087679.1	Lotus japonicus similar to At3g11830: putative T-complex protein 1, ETA subunit
Ljwgs_087751.2	Lotus japonicus similar to Q9SWS4: (Q9SWS4) RIPENING RELATED PROTEIN
Ljwgs_088428.1	Lotus japonicus similar to At2g30920: dihydroxypolyprenylbenzoate methyltransferase
Ljwgs_089359.1.1	Lotus japonicus similar to At2g40080: unknown protein
Ljwgs_091313.0.1	Lotus japonicus similar to At3g19000: unknown protein
Ljwgs_091498.1	Lotus japonicus similar to At2g39940: unknown protein
Ljwgs_091565.1	Lotus japonicus similar to At5g37020: auxin response factor 8 (ARF8)
Ljwgs_092895.1	Lotus japonicus similar to At3g04730: auxin-induced protein
Ljwgs_094037.1.1	Lotus japonicus similar to At3g16700: putative decarboxilase
Ljwgs_094996.1	Lotus japonicus similar to At2g43330: membrane transporter like protein
Ljwgs_095624.1.1	Lotus japonicus similar to At1g06150: unknown protein
Ljwgs_098080.1	Lotus japonicus similar to At1g66250: beta-1,3-glucanase precursor, putative
Ljwgs_098877.1	Lotus japonicus similar to At2g41890: putative receptor-like protein kinase
Ljwgs_103367.1	Lotus japonicus similar to At4g34021: unknown protein
Ljwgs_103897.1	Lotus japonicus similar to At5g55060: unknown protein
Ljwgs_104961.1	Lotus japonicus similar to At4g28390: ADP,ATP carrier-like protein
Ljwgs_105562.1	Lotus japonicus similar to Q43443: (Q43443) PHOSPHOINOSITIDE-SPECIFIC PHOSPHOLIPASE C P
Ljwgs_106299.1	Lotus japonicus similar to At4g36360: beta-galactosidase like protein
Ljwgs_107784.1	Lotus japonicus similar to At3g46210: unknown protein
Ljwgs_107905.1	Lotus japonicus similar to At5g06050: ankyrin-like protein
Ljwgs_107961.1	Lotus japonicus similar to At4g00180: YABBY3 axial regulator like protein
Ljwgs_108871.1	Lotus japonicus similar to At3g02550: unknown protein
Ljwgs_110790.1	Lotus japonicus similar to At4g21350: putative protein
Ljwgs_112054.1	Lotus japonicus similar to At5g11650: lysophospholipase - like protein
Ljwgs_112713.1	Lotus japonicus similar to At5g43810: PINHEAD (gb|AAD40098.1); translation initiation factor
Ljwgs_113059.1	Lotus japonicus similar to At1g10370: glutathione S-transferase (GST30b)
Ljwgs_116930.1	Lotus japonicus similar to At3g47080: unknown protein
Ljwgs_116939.1	Lotus japonicus similar to At4g37750: ovule development protein aintegumenta (ANT)
Ljwgs_118373.1	Lotus japonicus similar to At3g46440: dTDP-glucose 4-6-dehydratases-like protein
Ljwgs_119744.2	Lotus japonicus similar to At1g11310: Mlo like protein
Ljwgs_121367.1	Lotus japonicus similar to Q9M1G5: (Q9M1G5) HYPOTHETICAL 63.3 KDA PROTEIN
Ljwgs_121661.1	Lotus japonicus similar to At1g26560: beta-glucosidase like protein
Ljwgs_126331.1	Lotus japonicus similar to At1g17350: hypothetical protein
Ljwgs_127661.1	Lotus japonicus similar to At1g72230: blue copper protein - like predicted GPI-anchored protein
Ljwgs_128395.1	Lotus japonicus similar to At3g29280: hypothetical protein
Ljwgs_130071.1	Lotus japonicus similar to At5g20950: beta-D-glucan exohydrolase-like protein
Ljwgs_130427.1	Lotus japonicus similar to At1g03860: putative prohibitin 2
Ljwgs_130658.1	Lotus japonicus similar to Q43618: (Q43618) 1-AMINOCYCLOPROPANE-1-CARBOXYLATE OXIDASE
Ljwgs_130666.1	Lotus japonicus similar to At5g59500: unknown protein
Ljwgs_131797.1	Lotus japonicus similar to Q9M729: (Q9M729) ACTIN
Ljwgs_132678.1.1	Lotus japonicus similar to At4g28355: unknown protein
Ljwgs_134343.1.1	Lotus japonicus similar to At3g18260: unknown protein
Ljwgs_137016.1	Lotus japonicus similar to At3g20570: predicted GPI-anchored protein
Ljwgs_137625.2	Lotus japonicus similar to At4g20940: putative protein
Ljwgs_139204.1	Lotus japonicus similar to At1g75180: unknown protein
Ljwgs_139736.1.1	Lotus japonicus similar to At3g08620: unknown protein
Ljwgs_141699.1	Lotus japonicus similar to At3g16770: AP2 domain containing protein RAP2.3
Ljwgs_143015.1	Lotus japonicus similar to At3g17980: unknown protein
Ljwgs_144966.1	Lotus japonicus similar to At5g09760: pectin methylesterase - like protein
Ljwgs_145334.1	Lotus japonicus similar to At3g11210: unknown protein
Ljwgs_145871.1	Lotus japonicus similar to At2g27830: unknown protein
Ljwgs_146200.1	Lotus japonicus similar to Q9SLQ7: (Q9SLQ7) ACTIN ISOFORM A (FRAGMENT)
Ljwgs_146948.1	Lotus japonicus similar to At5g01890: unknown protein
Ljwgs_147347.1	Lotus japonicus similar to At5g61380: pseudo-response regulator 1
Ljwgs_147737.1	Lotus japonicus similar to At5g46170: unknown protein
Ljwgs_148656.1.1	Lotus japonicus similar to At1g59870: putative ABC transporter (At1g59870)
Ljwgs_149112.1	Lotus japonicus similar to At4g05160: 4-coumarate--CoA ligase - like protein
TC10290	<not provided>
TC10325	<not provided>
TC10340	<not provided>
TC10597	<not provided>
TC10860	<not provided>
TC11291	similar to GB|BAA24377.1|2780775|AB010246 Ring3 {Mus musculus;} , partial (4%)
TC11417	similar to UP|Q7YAY7 (Q7YAY7) Cytochrome b (Fragment), partial (7%)
TC11512	<not provided>
TC11833	<not provided>
TC12164	<not provided>
TC12544	<not provided>
TC12676	<not provided>
TC13405	<not provided>
TC13750	<not provided>
TC15422	<not provided>
TC15698	<not provided>
TC15723	<not provided>
TC15931	<not provided>
TC16896	<not provided>
TC17199	<not provided>
TC17223	<not provided>
TC17371	similar to UP|Q9SIX2 (Q9SIX2) At2g16270 protein, partial (4%)
TC18025	<not provided>
TC18165	<not provided>
TC18331	<not provided>
TC18618	<not provided>
TC19347	<not provided>
TC19386	similar to GB|AAR24233.1|38566686|BT010866 At1g04520 {Arabidopsis thaliana;} , partial (10%)
TC19417	<not provided>
TC20186	<not provided>
TC9081	<not provided>
TC9426	<not provided>
TC9573	<not provided>
TC9952	<not provided>
TM0415.24	Lotus japonicus similar to At2g38040: carboxyltransferase alpha subunit (CAC3)
TM0451.11	Lotus japonicus similar to At3g23890: topoisomerase II
TM0451.11.1	Lotus japonicus similar to At3g23890: topoisomerase II
TM0451.22	Lotus japonicus similar to At3g23890: topoisomerase II
TM0485.16	Lotus japonicus similar to At3g21690: integral membrane protein, putative
TM0492.10	Lotus japonicus similar to At1g75100: unknown protein
TM0573.15	Lotus japonicus similar to At3g16770: AP2 domain containing protein RAP2.3
TM0674.20	Lotus japonicus similar to At4g18560: pherophorin - like protein
TM0684.18	Lotus japonicus similar to At2g04340: unknown protein
TM0716.12.1	Lotus japonicus similar to At5g65810: unknown protein
TM0755.20	Lotus japonicus similar to At2g22500: putative mitochondrial dicarboxylate carrier protein
TM0759.9	Lotus japonicus similar to At1g52740: putative histone H2A
TM0801.9.1	Lotus japonicus similar to At2g32540: putative cellulose synthase
TM0802.5	Lotus japonicus similar to At5g65360: histone H3 (sp|P05203)
TM0809.12	Lotus japonicus similar to At1g68090: calcium-binding protein annexin 5 (ANN5)
TM0856.20	Lotus japonicus similar to At1g47900: mysoin-like protein
TM0914.13	Lotus japonicus similar to At3g47590: unknown protein
TM0933.10.1	Lotus japonicus similar to At1g76520: unknown protein
TM0990.13	Lotus japonicus similar to At2g34830: WRKY-type DNA binding protein-like
TM1070.19	Lotus japonicus similar to At1g37130: nitrate reductase (At1g37130)
TM1070.6	Lotus japonicus similar to At1g24620: putative calmodulin
TM1224.12.1	Lotus japonicus similar to At3g08580: adenylate translocator
TM1226.1	Lotus japonicus similar to At1g34065: allinase like protein
TM1227.5.1	Lotus japonicus similar to At5g66600: putative protein
TM1353.10	Lotus japonicus similar to At5g57970: unknown protein
TM1471.33	Lotus japonicus similar to At5g63630: RNA helicase
TM1520.22	Lotus japonicus similar to At5g65010: asparagine synthetase (gb|AAC72837.1)
TM1520.6	Lotus japonicus similar to At2g13330: F14O4.9
TM1544.13	Lotus japonicus similar to At5g23200: unknown protein
TM1571.33	Lotus japonicus similar to At3g15310: unknown protein
TM1644.5	Lotus japonicus similar to At3g09770: putative RING zinc finger protein
TM1664.12.1	Lotus japonicus similar to At2g25740: unknown protein
TM1664.3	Lotus japonicus similar to At4g32740: putative protein
TM1742.7	Lotus japonicus similar to At5g48600: chromosome condensation protein
TM1755.23	Lotus japonicus similar to At1g06200: unknown protein (At1g06200)

## Sheet: Mutant 
	Genes probeset significanly changed under both stress conditions in the Ljgln2-2 mutant
Gene probeset	Description
BM1386.38	Lotus japonicus similar to At1g12020: unknown protein
BM1702.1	Lotus japonicus similar to At4g14880: cytosolic O-acetylserine(thiol)lyase (EC 4.2.99.8)
BM1702.6	Lotus japonicus similar to At5g28040: unknown protein
BM1702.9	Lotus japonicus similar to At1g54520: unknown protein
chr1.BM1732.18	Lotus japonicus similar to Q9AYM5: (Q9AYM5) CPRD49 PROTEIN
chr1.CM0001.33	Lotus japonicus similar to KPK1_PHAVU: (P15792) PROTEIN KINASE PVPK-1 (EC 2.7.1.-)
chr1.CM0001.60	Lotus japonicus similar to At5g14450: early nodule-specific protein - like
chr1.CM0001.71	Lotus japonicus similar to LEU1OYBN: (Q39891) PROBABLE 2-ISOPROPYLMALATE SYNTHASE (EC
chr1.CM0009.11.1	Lotus japonicus similar to TG21_TOBAC: (O24160) TGACG-SEQUENCE SPECIFIC DNA-BINDING PRO
chr1.CM0009.48	Lotus japonicus similar to At3g10210: unknown protein
chr1.CM0010.30	Lotus japonicus similar to At2g36250: chloroplast division protein AtFtsZ2-1 (AtFtsZ2-1)
chr1.CM0010.9	Lotus japonicus similar to At5g03940: signal recognition particle 54CP protein precursor
chr1.CM0012.1	Lotus japonicus similar to At5g03430: unknown protein
chr1.CM0012.64	Lotus japonicus similar to Q9FSG7: (Q9FSG7) THAUMATIN-LIKE PROTEIN PRECURSOR
chr1.CM0012.67	Lotus japonicus similar to Q9FSG7: (Q9FSG7) THAUMATIN-LIKE PROTEIN PRECURSOR
chr1.CM0012.68	Lotus japonicus similar to O80327: (O80327) THAUMATIN-LIKE PROTEIN PRECURSOR
chr1.CM0016.13.1	Lotus japonicus similar to Q9FVI7: (Q9FVI7) PUTATIVE SERINE THREONINE KINASE GDBRPK (FR
chr1.CM0016.7	Lotus japonicus similar to At1g22410: Putative phospho-2-dehydro-3-deoxyheptonate aldolase 1 precursor
chr1.CM0023.4	Lotus japonicus similar to At1g65930: NADP specific isocitrate dehydrogenase like protein
chr1.CM0023.41	Lotus japonicus similar to At3g09220: putative laccase
chr1.CM0032.21.1	Lotus japonicus similar to At1g34020: unknown protein
chr1.CM0032.46	Lotus japonicus similar to At4g39470: unknown protein
chr1.CM0033.1.1	Lotus japonicus similar to At3g14390: putative diaminopimelate decarboxylase
chr1.CM0033.36	Lotus japonicus similar to At2g37040: phenylalanine ammonia lyase (PAL1)
chr1.CM0050.21	Lotus japonicus similar to At4g18365: protease HhoA like precursor
chr1.CM0064.20.1	Lotus japonicus similar to At1g21380: unknown protein
chr1.CM0064.5	Lotus japonicus similar to At5g14280: unknown protein
chr1.CM0064.64.2	Lotus japonicus similar to At5g20090: unknown protein
chr1.CM0078.1	Lotus japonicus similar to At1g77260: unknown protein
chr1.CM0078.12	Lotus japonicus similar to At1g21570: glycine-rich RNA-binding protein grp1a, putative
chr1.CM0088.13.1	Lotus japonicus similar to At3g23700: unknown protein
chr1.CM0088.99	Lotus japonicus similar to At4g04900: hypothetical protein
chr1.CM0094.5	Lotus japonicus similar to O48940: (O48940) POLYPHOSPHOINOSITIDE BINDING PROTEIN SSH2P
chr1.CM0094.88	Lotus japonicus similar to At3g23760: unknown protein
chr1.CM0098.33	Lotus japonicus similar to At3g56930: unknown protein
chr1.CM0098.39.1	Lotus japonicus similar to At3g56940: putative dicarboxylate diiron protein (Crd1)
chr1.CM0105.29	Lotus japonicus similar to At3g61870: unknown protein
chr1.CM0105.29.1	Lotus japonicus similar to At3g61870: unknown protein
chr1.CM0105.44	Lotus japonicus similar to At1g01120: putative fatty acid elongase 3-ketoacyl-CoA synthase 1 (At1g01120)
chr1.CM0105.55	Lotus japonicus similar to At1g01080: ribonucleoprotein, putative
chr1.CM0105.70	Lotus japonicus similar to At1g01040: CAF protein
chr1.CM0113.44.1	Lotus japonicus similar to At4g34560: unknown protein
chr1.CM0113.51.1	Lotus japonicus similar to At2g21590: putative ADP-glucose pyrophosphorylase large subunit
chr1.CM0113.56	Lotus japonicus similar to At1g20670: hypothetical protein
chr1.CM0117.2.1	Lotus japonicus similar to At4g02600: AtMlo-h1-like protein
chr1.CM0117.51	Lotus japonicus similar to At5g13180: NAM-like protein
chr1.CM0121.36	Lotus japonicus similar to At1g20340: Plastocyanin (PetE2)
chr1.CM0122.13	Lotus japonicus similar to At3g62110: unknown protein
chr1.CM0122.63	Lotus japonicus similar to At4g01940: putative NifU-like metallocluster assembly factor
chr1.CM0133.38	Lotus japonicus similar to At2g26250: beta-ketoacyl-CoA synthase (FIDDLEHEAD)
chr1.CM0133.49	Lotus japonicus similar to At4g33710: pathogenesis-related protein 1 precursor, 18.9K
chr1.CM0133.59	Lotus japonicus similar to At5g20650: unknown protein
chr1.CM0133.86	Lotus japonicus hypothetical protein
chr1.CM0133.88	Lotus japonicus similar to At2g06520: unknown protein
chr1.CM0145.19	Lotus japonicus similar to At5g49980: transport inhibitor response 1 protein
chr1.CM0145.40	Lotus japonicus similar to At2g36690: putative giberellin beta-hydroxylase
chr1.CM0147.101.2	Lotus japonicus similar to At5g02040: unknown protein
chr1.CM0147.107	Lotus japonicus similar to At1g52250: unknown protein
chr1.CM0147.112	Lotus japonicus similar to At3g53970: unknown protein
chr1.CM0147.120	Lotus japonicus similar to At3g53960: transporter like protein
chr1.CM0147.35	Lotus japonicus similar to At5g60010: respiratory burst oxidase protein - like
chr1.CM0150.12	Lotus japonicus similar to At1g20830: unknown protein
chr1.CM0150.14.1	Lotus japonicus similar to At1g20823: ring-H2 finger like protein
chr1.CM0150.36	Lotus japonicus similar to At1g76460: putative RNA-binding protein
chr1.CM0150.73	Lotus japonicus similar to At4g34460: GTP binding protein beta subunit
chr1.CM0166.26.2	Lotus japonicus similar to Q9FTM7: (Q9FTM7) HYPOTHETICAL 32.3 KDA PROTEIN
chr1.CM0171.50.2	Lotus japonicus similar to At5g50130: ribitol dehydrogenase-like
chr1.CM0174.12	Lotus japonicus similar to Q9AV16: (Q9AV16) HYPOTHETICAL 25.3 KDA PROTEIN
chr1.CM0178.48	Lotus japonicus similar to At1g20650: unknown protein
chr1.CM0181.15	Lotus japonicus similar to At3g02890: unknown protein
chr1.CM0181.3	Lotus japonicus similar to At1g21680: unknown protein
chr1.CM0192.53	Lotus japonicus similar to At1g78060: putative protein
chr1.CM0206.116	Lotus japonicus similar to At5g26600: unknown protein
chr1.CM0206.32	Lotus japonicus similar to At1g56500: unknown protein
chr1.CM0206.64	Lotus japonicus similar to At5g52970: unknown protein
chr1.CM0222.6	Lotus japonicus similar to At1g12900: glyceraldehyde 3-phosphate dehydrogenase A, cholorplast precursor, putative
chr1.CM0231.49.1	Lotus japonicus similar to SPE1_PEA: (Q43075) ARGININE DECARBOXYLASE (EC 4.1.1.19) (ARG
chr1.CM0233.11.1	Lotus japonicus similar to At5g25880: malate dehydrogenase - like protein
chr1.CM0233.13	Lotus japonicus hypothetical protein
chr1.CM0233.35	Lotus japonicus similar to At1g10010: putative amino acid permease
chr1.CM0233.8	Lotus japonicus similar to At3g13670: casein kinase, putative
chr1.CM0248.13	Lotus japonicus similar to At3g10940: unknown protein
chr1.CM0275.19	Lotus japonicus similar to PAPA_CARPA: (P00784) PAPAIN PRECURSOR (EC 3.4.22.2) (PAPAYA
chr1.CM0284.25.2	Lotus japonicus hypothetical protein
chr1.CM0284.62	Lotus japonicus similar to At4g00620: putative tetrahydrofolate synthase
chr1.CM0284.8	Lotus japonicus similar to At4g10160: unknown protein (At4g10160)
chr1.CM0295.12	Lotus japonicus similar to Q9M404: (Q9M404) PUTATIVE RHO GDP DISSOCIATION INHIBITOR
chr1.CM0295.25	Lotus japonicus similar to At1g03950: unknown protein (At1g03950)
chr1.CM0315.60	Lotus japonicus similar to Q9M4G8: (Q9M4G8) PUTATIVE RIPENING-RELATED P-450 ENZYME
chr1.CM0316.25.2	Lotus japonicus hypothetical protein
chr1.CM0316.28	Lotus japonicus similar to At1g02170: hypothetical protein
chr1.CM0318.58.1	Lotus japonicus similar to At3g57610: adenylosuccinate synthetase
chr1.CM0349.17	Lotus japonicus similar to At1g14560: mitochondrial carrier like protein
chr1.CM0375.33	Lotus japonicus similar to At3g04610: putative RNA-binding protein
chr1.CM0375.38	Lotus japonicus similar to At3g23050: indoleacetic acid (IAA)-inducible gene (IAA7)
chr1.CM0375.50	Lotus japonicus similar to At4g02620: vacuolar-type H+-ATPase subunit F (VHA-F)
chr1.CM0378.34	Lotus japonicus similar to At2g36475: hypothetical protein
chr1.CM0378.37	Lotus japonicus similar to At3g02540: RAD23 like protein
chr1.CM0393.42	Lotus japonicus similar to At1g44750: Unknown protein (At1g44750)
chr1.CM0398.2	Lotus japonicus similar to At5g04020: pathogen-induced calmodulin-binding protein (PICBP)
chr1.CM0442.14	Lotus japonicus similar to At5g11270: unknown protein
chr1.CM0442.18	Lotus japonicus similar to At3g16770: AP2 domain containing protein RAP2.3
chr1.CM0476.53	Lotus japonicus similar to Q9M610: (Q9M610) TTG1-LIKE PROTEIN
chr1.CM0496.11	Lotus japonicus similar to At2g36230: phosphoribosylformimino-5-aminoimidazole carboxamide ribotide isomerase
chr1.CM0544.21	Lotus japonicus similar to At5g27290: unknown protein
chr1.CM0579.37	Lotus japonicus similar to At5g41760: CMP-sialic acid transporter-like protein
chr1.CM0579.46	Lotus japonicus similar to At3g61600: POZ BTB containing-protein AtPOB1
chr1.CM0591.42	Lotus japonicus similar to CHSY_PUELO: (P23569) CHALCONE SYNTHASE (EC 2.3.1.74) (NARING
chr1.CM0591.45	Lotus japonicus similar to At5g16680: putative protein
chr1.CM0591.46	Lotus japonicus similar to At3g02900: unknown protein
chr1.CM0591.49	Lotus japonicus similar to At1g32700: unknown protein
chr1.CM0591.57	Lotus japonicus similar to At5g16810: unknown protein
chr1.CM0591.57.1	Lotus japonicus similar to At5g16810: unknown protein
chr1.CM0593.19	Lotus japonicus similar to At5g60040: DNA-directed RNA polymerase - like protein
chr1.CM0593.39	Lotus japonicus similar to At1g31860: unknown protein
chr1.CM0600.12	Lotus japonicus similar to At3g04470: unknown protein
chr1.CM0600.32	Lotus japonicus similar to At1g08800: unknown protein
chr1.CM0760.14	Lotus japonicus similar to At4g32600: unknown protein
chr1.CM0794.50.2	Lotus japonicus similar to At4g27700: unknown protein
chr1.CM0794.57.2	Lotus japonicus similar to At1g50420: scarecrow 3 -like protein
chr1.CM0800.7.1	Lotus japonicus hypothetical protein
chr1.CM0980.20	Lotus japonicus similar to At2g35980: similar to harpin-induced protein hin1 from tobacco
chr1.CM0982.8.1	Lotus japonicus similar to At4g24560: putative protein
chr1.CM0982.8.2	Lotus japonicus similar to At4g24560: putative protein
chr1.CM1409.12	Lotus japonicus similar to At4g24380: unknown protein
chr1.CM1409.13	Lotus japonicus similar to At1g51160: unknown protein
chr1.CM1409.23	Lotus japonicus similar to At3g03610: unknown protein
chr1.CM1409.28	Lotus japonicus similar to At1g33110: Unknown protein (T9L6.1)
chr1.CM1413.10	Lotus japonicus similar to At4g12800: PSI-L protein (PsaL, PSI subunit XI)
chr1.CM1413.19	Lotus japonicus similar to At1g65295: unknown protein
chr1.CM1413.28	Lotus japonicus similar to At1g65320: unknown protein
chr1.CM1413.31	Lotus japonicus similar to At1g65380: putative protein
chr1.CM1413.38	Lotus japonicus similar to At3g54900: unknown protein
chr1.TM0207.12	Lotus japonicus similar to At3g49490: putative protein
chr1.TM0207.7	Lotus japonicus similar to At3g49470: alpha NAC-like protein
chr1.TM0220.16	Lotus japonicus similar to At5g38430: ribulose bisphosphate carboxylase small chain 1b precursor (RuBisCO small subunit 1b) (sp|P10796)
chr1.TM0240.15	Lotus japonicus similar to At2g29420: putative glutathione S-transferase
chr1.TM0371.10	Lotus japonicus similar to At1g56660: hypothetical protein
chr1.TM0371.23	Lotus japonicus similar to At5g18130: unknown protein
chr1.TM0371.5	Lotus japonicus similar to At2g19070: putative anthranilate N-hydroxycinnamoyl benzoyltransferase
chr1.TM0454.15	Lotus japonicus similar to At1g09740: putative ER6 protein
chr1.TM0454.39	Lotus japonicus similar to At5g49710: putative protein
chr1.TM0487.3	Lotus japonicus similar to At5g25770: unknown protein
chr1.TM0487.4	Lotus japonicus similar to At5g25760: unknown protein
chr1.TM0637.6.1	Lotus japonicus similar to At3g55320: P-glycoprotein - like
chr1.TM0671.8	Lotus japonicus similar to At1g59590: unknown protein
chr1.TM0688.20	Lotus japonicus similar to At1g56520: disease resistance like protein
chr1.TM0811.11	Lotus japonicus similar to At4g02380: unknown protein
chr1.TM0811.17	Lotus japonicus similar to At4g02370: unknown protein
chr1.TM0835.16	Lotus japonicus similar to At3g04580: putative ethylene receptor
chr1.TM0952.15	Lotus japonicus similar to At1g75330: ornithine carbamoyltransferase precursor
chr1.TM0952.15.1	Lotus japonicus similar to At1g75330: ornithine carbamoyltransferase precursor
chr1.TM1078.3	Lotus japonicus similar to At1g79140: hypothetical protein
chr1.TM1078.3.1	Lotus japonicus similar to At5g01650: light-inducible protein ATLS1
chr1.TM1124.12	Lotus japonicus similar to At1g66880: wall-associated kinase like protein
chr1.TM1168.1	Lotus japonicus similar to At5g15640: putative mitochondrial carrier protein
chr1.TM1168.13	Lotus japonicus similar to At5g38990: protein kinase - like protein
chr1.TM1284.10	Lotus japonicus similar to At5g59720: heat shock protein 18
chr1.TM1444.9	Lotus japonicus similar to At4g01370: MAP kinase 4
chr1.TM1516.23	Lotus japonicus similar to At3g25110: acyl-(acyl carrier protein) thioesterase
chr1.TM1516.9	Lotus japonicus similar to At4g15090: unknown protein
chr1.TM1573.5	Lotus japonicus similar to At4g02320: pectinesterase - like protein
chr1.TM1633.11	Lotus japonicus similar to At5g11000: unknown protein
chr1.TM1643.1	Lotus japonicus similar to At2g20510: putative mitochondrial inner membrane translocating protein
chr1.TM1643.6	Lotus japonicus similar to At2g38940: phosphate transporter (AtPT2)
chr1.TM1703.11	Lotus japonicus similar to At4g14890: ferredoxin
chr1.TM1703.5	Lotus japonicus similar to At4g14870: putative protein
chr1.TM1703.7.1	Lotus japonicus similar to At4g14880: cytosolic O-acetylserine(thiol)lyase (EC 4.2.99.8)
chr1.TM1767.16	Lotus japonicus similar to At5g24800: bZIP protein BZO2H2
chr1.TM1767.21	Lotus japonicus similar to At4g31330: unknown protein
chr2.CM0002.22	Lotus japonicus similar to At2g40200: putative bHLH transcription factor (bHLH051)
chr2.CM0002.25	Lotus japonicus similar to At3g08530: hypothetical protein
chr2.CM0002.27	Lotus japonicus similar to At3g11130: hypothetical protein
chr2.CM0002.35	Lotus japonicus similar to At3g55990: unknown protein
chr2.CM0002.57	Lotus japonicus similar to At3g55960: unknown protein
chr2.CM0008.10.1	Lotus japonicus similar to At1g23730: putative carbonic anhydrase
chr2.CM0008.28	Lotus japonicus similar to At1g10650: similar to putative inhibitor of apoptosis gi3924605; similar to ESTs gb|AI994578.1, gb|T04171, gb|AA728525
chr2.CM0008.31	Lotus japonicus similar to At1g10660: unknown protein
chr2.CM0008.51.1	Lotus japonicus similar to At2g29650: Na+-dependent inorganic phosphate cotransporter like protein
chr2.CM0018.31	Lotus japonicus similar to At4g10030: unknown protein
chr2.CM0018.41	Lotus japonicus similar to At4g10030: unknown protein
chr2.CM0018.41.1	Lotus japonicus similar to At5g10330: histidinol-phosphate aminotransferase-like protein
chr2.CM0018.44	Lotus japonicus similar to At4g10040: cytochrome c
chr2.CM0018.5.1	Lotus japonicus similar to At4g15110: cytochrome P450 (Z97337.39)
chr2.CM0018.65	Lotus japonicus similar to At5g17170: unknown protein
chr2.CM0018.75	Lotus japonicus similar to At3g03140: hypothetical protein
chr2.CM0018.76	Lotus japonicus similar to At5g62030: unknown protein (At5g62030)
chr2.CM0018.77	Lotus japonicus similar to At2g43190: unknown protein
chr2.CM0018.82	Lotus japonicus similar to At5g17060: ADP-ribosylation factor -like protein
chr2.CM0018.90	Lotus japonicus similar to At5g13930: chalcone synthase (naringenin-chalcone synthase) (testa 4 protein) (sp|P13114)
chr2.CM0018.94	Lotus japonicus similar to At5g13930: chalcone synthase (naringenin-chalcone synthase) (testa 4 protein) (sp|P13114)
chr2.CM0020.27	Lotus japonicus similar to At1g32060: phosphoribulokinase (EC 2.7.1.19) precursor like protein
chr2.CM0020.42.1	Lotus japonicus similar to IFRI_LUPAL: (P52581) ISOFLAVONE REDUCTASE HOMOLOG (EC 1.3.1.
chr2.CM0020.9	Lotus japonicus similar to At1g31940: unknown protein
chr2.CM0021.30	Lotus japonicus similar to At2g38740: unknown protein
chr2.CM0021.43	Lotus japonicus similar to At4g17120: hypothetical protein
chr2.CM0021.9	Lotus japonicus similar to At4g18020: pseudo-response regulator 2 (APRR2)
chr2.CM0028.18	Lotus japonicus similar to At1g70090: unknown protein
chr2.CM0031.33	Lotus japonicus similar to At2g27040: Argonaute (AGO1)-like protein
chr2.CM0031.38	Lotus japonicus similar to At5g21160: unknown protein
chr2.CM0031.4	Lotus japonicus similar to At5g42250: alcohol dehydrogenase
chr2.CM0056.20.2	Lotus japonicus similar to At1g70230: unknown protein
chr2.CM0056.25	Lotus japonicus similar to At1g24040: unknown protein
chr2.CM0056.49	Lotus japonicus similar to At2g32700: unknown protein
chr2.CM0056.54	Lotus japonicus similar to At3g07090: unknown protein
chr2.CM0065.17	Lotus japonicus similar to At1g69770: putative chromomethylase
chr2.CM0065.3	Lotus japonicus similar to At5g25930: receptor-like protein kinase - like
chr2.CM0065.34	Lotus japonicus similar to At2g03820: putative nonsense-mediated mRNA decay protein
chr2.CM0065.36	Lotus japonicus similar to At1g35190: hyoscyamine 6-dioxygenase hydroxylase like protein
chr2.CM0074.15	Lotus japonicus similar to At4g15093: unknown protein
chr2.CM0074.3	Lotus japonicus similar to At4g15093: unknown protein
chr2.CM0081.30.1	Lotus japonicus similar to At1g27190: receptor kinase, putative
chr2.CM0081.6	Lotus japonicus similar to At1g74910: putative GDP-mannose pyrophosphorylase
chr2.CM0102.14	Lotus japonicus similar to At5g41760: CMP-sialic acid transporter-like protein
chr2.CM0102.18	Lotus japonicus similar to At2g17290: calmodulin-domain protein kinase CDPK isoform 6 (CPK6)
chr2.CM0102.32	Lotus japonicus similar to At2g17220: protein kinase like protein
chr2.CM0102.41	Lotus japonicus similar to At1g42470: Niemann-Pick C disease protein-like protein
chr2.CM0102.41.1	Lotus japonicus similar to At4g38350: putative protein
chr2.CM0102.56	Lotus japonicus similar to At4g35240: putative protein
chr2.CM0102.57.1	Lotus japonicus similar to At4g35230: unknown protein
chr2.CM0120.39	Lotus japonicus similar to At2g03590: unknown protein
chr2.CM0120.40	Lotus japonicus similar to At2g03530: putative integral membrane protein
chr2.CM0124.31	Lotus japonicus similar to At1g17020: SRG1-like protein
chr2.CM0132.18	Lotus japonicus similar to At3g49680: branched-chain-amino-acid transaminase -like protein
chr2.CM0153.22	Lotus japonicus similar to At3g24430: mrp protein, putative
chr2.CM0153.5.1	Lotus japonicus similar to At4g13345: unknown protein
chr2.CM0153.6	Lotus japonicus similar to At4g13350: unknown protein
chr2.CM0168.14	Lotus japonicus similar to At4g37680: putative protein
chr2.CM0168.41	Lotus japonicus similar to At5g67500: porin-like protein
chr2.CM0168.47	Lotus japonicus similar to At4g34160: cyclin delta-3
chr2.CM0168.52	Lotus japonicus similar to At3g02650: hypothetical protein
chr2.CM0177.44	Lotus japonicus similar to At4g37920: unknown protein
chr2.CM0191.19	Lotus japonicus similar to At2g05100: putative chlorophyll a b binding protein
chr2.CM0191.7	Lotus japonicus similar to At5g48300: ADPG pyrophosphorylase small subunit (gb|AAC39441.1)
chr2.CM0191.83	Lotus japonicus similar to At3g13130: hypothetical protein
chr2.CM0191.9	Lotus japonicus similar to At3g09150: unknown protein
chr2.CM0191.90	Lotus japonicus similar to At2g37040: phenylalanine ammonia lyase (PAL1)
chr2.CM0201.13	Lotus japonicus similar to At3g27870: P-type ATPase, putative
chr2.CM0201.34	Lotus japonicus similar to CAHC_PEA: (P17067) CARBONIC ANHYDRASE, CHLOROPLAST PRECURSOR
chr2.CM0201.5	Lotus japonicus similar to At5g14700: cinnamoyl CoA reductase - like protein
chr2.CM0225.29	Lotus japonicus similar to At5g39990: unknown protein
chr2.CM0225.35	Lotus japonicus similar to At3g28510: hypothetical protein
chr2.CM0225.38	Lotus japonicus similar to At5g40010: putative protein
chr2.CM0249.102	Lotus japonicus similar to At5g66530: apospory-associated protein C-like
chr2.CM0249.14	Lotus japonicus similar to At3g51130: unknown protein
chr2.CM0249.18	Lotus japonicus similar to At2g18090: Unknown protein
chr2.CM0249.2	Lotus japonicus similar to At3g51120: putative protein
chr2.CM0249.40	Lotus japonicus similar to At4g36360: beta-galactosidase like protein
chr2.CM0249.5.1	Lotus japonicus similar to At4g36190: prolyl carboxypeptidase like protein
chr2.CM0249.66	Lotus japonicus hypothetical protein
chr2.CM0249.69	Lotus japonicus similar to At3g50910: unknown protein
chr2.CM0249.80	Lotus japonicus similar to At5g25610: dehydration-induced protein RD22
chr2.CM0249.98	Lotus japonicus similar to At3g19970: unknown protein
chr2.CM0250.2	Lotus japonicus similar to Q9XFX1: (Q9XFX1) CYTOCHROME P450 (EC 1.14.14.1)
chr2.CM0272.65	Lotus japonicus similar to At3g23880: unknown protein
chr2.CM0304.11	Lotus japonicus similar to At1g63490: RB-binding protein -like
chr2.CM0304.34	Lotus japonicus similar to At1g12760: unknown protein
chr2.CM0304.50	Lotus japonicus similar to At4g11740: Ara4-interacting protein (SAY1)
chr2.CM0304.68	Lotus japonicus similar to At4g11860: unknown protein
chr2.CM0304.71	Lotus japonicus similar to At4g22920: unknown protein
chr2.CM0308.28	Lotus japonicus similar to At5g12190: unknown protein
chr2.CM0310.31.2	Lotus japonicus similar to At1g51740: unknown protein
chr2.CM0323.23	Lotus japonicus similar to PSBO_PEA: (P14226) OXYGEN-EVOLVING ENHANCER PROTEIN 1, CHLOR
chr2.CM0323.74	Lotus japonicus similar to At2g23790: unknown protein
chr2.CM0360.33	Lotus japonicus similar to At3g49590: unknown protein
chr2.CM0373.27	Lotus japonicus similar to At4g29590: unknown protein
chr2.CM0373.34.1	Lotus japonicus similar to At4g26160: thioredoxin like protein
chr2.CM0373.5	Lotus japonicus similar to At2g15690: unknown protein
chr2.CM0373.57	Lotus japonicus similar to At2g17350: unknown protein
chr2.CM0373.82.1	Lotus japonicus similar to Q9SXV6: (Q9SXV6) CYCLOARTENOL SYNTHASE
chr2.CM0373.88	Lotus japonicus similar to Q9AWA6: (Q9AWA6) SERINE THREONINE TYROSINE KINASE
chr2.CM0373.89	Lotus japonicus similar to At4g31041: unknown protein
chr2.CM0405.15	Lotus japonicus similar to At1g07570: protein kinase APK1A
chr2.CM0405.15.1	Lotus japonicus similar to At1g07570: protein kinase APK1A
chr2.CM0405.20	Lotus japonicus similar to At1g66510: putative protein
chr2.CM0405.8.3	Lotus japonicus similar to At3g55470: elicitor responsive phloem -like protein
chr2.CM0545.22	Lotus japonicus similar to At5g03505: transcriptional co-activator - like protein
chr2.CM0545.35	Lotus japonicus similar to At1g47890: disease resistance protein, putative
chr2.CM0545.37	Lotus japonicus similar to At4g15420: unknown protein
chr2.CM0545.54.1	Lotus japonicus similar to Q9SDM7: (Q9SDM7) HYPOTHETICAL 64.4 KDA PROTEIN (FRAGMENT)
chr2.CM0608.60	Lotus japonicus similar to At1g59710: unknown protein
chr2.CM0695.16	Lotus japonicus similar to At2g17760: putative chloroplast nucleoid DNA-binding protein
chr2.CM0695.30.1	Lotus japonicus similar to At4g35920: unknown protein
chr2.CM0695.35	Lotus japonicus similar to At2g17800: putative GTP-binding protein
chr2.CM0749.45	Lotus japonicus similar to At1g25580: unknown protein
chr2.CM0783.12	Lotus japonicus similar to At5g19740: peptidase-like protein
chr2.CM0783.31.3	Lotus japonicus similar to At4g29340: profilin 3
chr2.CM0783.35	Lotus japonicus similar to At2g19780: putative disease resistance protein
chr2.CM0803.119.2	Lotus japonicus hypothetical protein
chr2.CM0803.16	Lotus japonicus similar to At5g45390: ATP-dependent Clp protease-like protein
chr2.CM0803.51	Lotus japonicus similar to At1g31420: unknown protein
chr2.CM0803.64	Lotus japonicus similar to At5g45290: unknown protein
chr2.CM0903.14	Lotus japonicus similar to At1g68440: unknown protein
chr2.CM0903.17	Lotus japonicus similar to At1g68540: putative reductase
chr2.CM0903.9	Lotus japonicus similar to Q9LGH1: (Q9LGH1) P0406H10.3 PROTEIN (OJ1174_D05.8 PROTEIN)
chr2.CM0904.25	Lotus japonicus similar to At5g23880: polyadenylation cleavage specificity factor 100 kDa subunit
chr2.CM0904.30.1	Lotus japonicus similar to At4g20850: putative protein
chr2.TM0053.28	Lotus japonicus similar to Q9ST36: (Q9ST36) JPR ORF1 PROTEIN
chr2.TM0621.21	Lotus japonicus similar to At1g48600: phosphoethanolamine N-methyltransferase, putative
chr2.TM0641.22	Lotus japonicus similar to At1g14150: unknown protein
chr2.TM0660.1	Lotus japonicus similar to At4g28910: unknown protein
chr2.TM0875.4	Lotus japonicus similar to At1g61350: unknown
chr2.TM0889.13	Lotus japonicus similar to At2g30160: putative mitochondrial carrier protein
chr2.TM1491.24	Lotus japonicus similar to At3g23590: unknown protein
chr2.TM1517.1.2	Lotus japonicus similar to At5g08560: WD-repeat protein-like
chr2.TM1517.10.1	Lotus japonicus similar to At3g10260: unknown protein
chr2.TM1534.10	Lotus japonicus similar to At1g69840: unknown protein
chr2.TM1534.7	Lotus japonicus similar to At1g07040: unknown protein
chr2.TM1561.10	Lotus japonicus similar to At5g14500: unknown protein
chr2.TM1659.11	Lotus japonicus similar to At4g27020: unknown protein
chr2.TM1731.10	Lotus japonicus similar to At1g29700: Unknown protein
chr2.TM1731.2	Lotus japonicus similar to At1g25540: hypothetical protein
chr2.TM1756.11	Lotus japonicus similar to At3g59280: unknown protein
chr2.TM1766.11.1	Lotus japonicus similar to At5g14930: SAG101
chr2.TM1766.18.1	Lotus japonicus similar to At5g14910: unknown protein
chr2.TM1766.2	Lotus japonicus similar to At2g04700: putative ferredoxin-thioredoxin reductase
chr3.BM1720.10	Lotus japonicus similar to At5g12890: glucosyltransferase -like protein
chr3.BM1720.16	Lotus japonicus similar to Q9FDV5: (Q9FDV5) ETHYLENE INSENSITIVE (EIN3 EIL)-LIKE TRANSC
chr3.CM0005.12	Lotus japonicus similar to At2g16030: unknown protein (At2g16030)
chr3.CM0005.99	Lotus japonicus similar to Q42811: (Q42811) GMCK3P (EC 2.7.1.32) (CHOLINE KINASE) (FRAG
chr3.CM0047.47	Lotus japonicus similar to At1g55670: photosystem I subunit V precursor, putative
chr3.CM0049.30	Lotus japonicus hypothetical protein
chr3.CM0070.2	Lotus japonicus similar to At3g45010: carboxypeptidase precursor-like protein
chr3.CM0091.28	Lotus japonicus similar to At1g49405: putative protein
chr3.CM0091.34	Lotus japonicus similar to At5g66580: unknown protein
chr3.CM0091.38	Lotus japonicus similar to Q9FVL0: (Q9FVL0) NON-SYMBIOTIC HEMOGLOBIN
chr3.CM0091.48	Lotus japonicus similar to At1g49380: unknown protein
chr3.CM0091.65	Lotus japonicus similar to At3g18830: sugar transporter like protein
chr3.CM0091.72	Lotus japonicus similar to At1g49320: unknown protein
chr3.CM0091.82.2	Lotus japonicus similar to Q9SJ27: (Q9SJ27) AT2G21710 PROTEIN
chr3.CM0106.69	Lotus japonicus similar to Q9SSF4: (Q9SSF4) MLP3.1 PROTEIN (FRAGMENT)
chr3.CM0106.77	Lotus japonicus similar to At2g03820: putative nonsense-mediated mRNA decay protein
chr3.CM0111.28	Lotus japonicus similar to At4g24090: unknown protein
chr3.CM0111.37	Lotus japonicus similar to At3g50940: BCS1 protein-like protein
chr3.CM0111.62	Lotus japonicus similar to At1g53320: tubby like protein (Tub family protein)
chr3.CM0112.48	Lotus japonicus similar to P93499: (P93499) DNAJ-LIKE PROTEIN (FRAGMENT)
chr3.CM0115.33	Lotus japonicus similar to At1g10522: unknown protein
chr3.CM0115.46	Lotus japonicus similar to At1g55020: unknown protein
chr3.CM0127.30	Lotus japonicus similar to At3g47430: unknown protein
chr3.CM0127.48	Lotus japonicus similar to At1g64860: plastid RNA polymerase sigma-subunit (SIG2)
chr3.CM0127.55	Lotus japonicus similar to Q9S7Q4: (Q9S7Q4) NBS-LRR PROTEIN
chr3.CM0129.19	Lotus japonicus similar to At1g33811: unknown protein
chr3.CM0142.51	Lotus japonicus similar to PLD_RICCO: (Q41142) PHOSPHOLIPASE D PRECURSOR (EC 3.1.4.4) (
chr3.CM0152.39	Lotus japonicus similar to At1g05270: unknown protein
chr3.CM0155.3	Lotus japonicus similar to At3g22060: unknown protein
chr3.CM0160.43.1	Lotus japonicus similar to At5g44130: predicted GPI-anchored protein
chr3.CM0160.49.2	Lotus japonicus similar to At3g54680: unknown protein
chr3.CM0164.16	Lotus japonicus similar to At1g08380: unknown protein
chr3.CM0196.23.1	Lotus japonicus similar to At3g44110: dnaJ protein homolog atj3
chr3.CM0196.29	Lotus japonicus similar to At5g22000: RING-H2 finger protein RHF2a
chr3.CM0196.45	Lotus japonicus similar to Q9STA2: (Q9STA2) HYDROPEROXIDE LYASE
chr3.CM0208.1	Lotus japonicus similar to Q38708: (Q38708) SUBTILISIN-LIKE PROTEASE
chr3.CM0208.19	Lotus japonicus similar to At1g01090: pyruvate dehydrogenase E1 alpha subunit
chr3.CM0208.32	Lotus japonicus similar to At2g46820: unknown protein
chr3.CM0208.4	Lotus japonicus similar to At1g32900: granule-bound starch synthase like protein
chr3.CM0213.6	Lotus japonicus similar to At5g35790: glucose-6-phosphate dehydrogenase
chr3.CM0216.104	Lotus japonicus similar to At2g21280: unknown protein
chr3.CM0216.128.1	Lotus japonicus similar to ARG7_PHAAU: (P32295) INDOLE-3-ACETIC ACID INDUCED PROTEIN AR
chr3.CM0216.128.2	Lotus japonicus similar to AX10OYBN: (P33080) AUXIN-INDUCED PROTEIN X10A
chr3.CM0216.13	Lotus japonicus hypothetical protein
chr3.CM0216.51	Lotus japonicus similar to At4g34630: unknown protein
chr3.CM0226.42	Lotus japonicus similar to AX22OYBN: (P13088) AUXIN-INDUCED PROTEIN AUX22
chr3.CM0226.44	Lotus japonicus similar to At1g80380: glycerate kinase
chr3.CM0226.87	Lotus japonicus similar to At1g52770: putative non-phototropic hypocotyl
chr3.CM0241.66	Lotus japonicus similar to At3g48320: cytochrome P450 - like protein
chr3.CM0241.78	Lotus japonicus similar to At1g22340: hypothetical protein
chr3.CM0246.21	Lotus japonicus similar to At5g60370: unknown protein (At5g60370)
chr3.CM0253.27.1	Lotus japonicus similar to At1g52320: bZIP protein, putative
chr3.CM0253.29.1	Lotus japonicus similar to At5g11460: unknown protein
chr3.CM0261.21	Lotus japonicus similar to At3g52070: unknown protein
chr3.CM0261.23	Lotus japonicus similar to At3g63500: putative protein
chr3.CM0261.28	Lotus japonicus similar to At4g13400: putative protein
chr3.CM0261.30.1	Lotus japonicus similar to At1g77180: unknown protein
chr3.CM0261.32	Lotus japonicus similar to At5g13710: 24-sterol C-methyltransferase
chr3.CM0279.23	Lotus japonicus similar to At1g56000: hypothetical protein
chr3.CM0282.109	Lotus japonicus similar to At3g15220: putative MAP kinase
chr3.CM0282.129	Lotus japonicus similar to At4g27520: early nodulin-like 2 predicted GPI-anchored protein
chr3.CM0282.28	Lotus japonicus similar to At1g16890: unknown protein
chr3.CM0282.45	Lotus japonicus similar to O48904: (O48904) MALATE DEHYDROGENASE PRECURSOR
chr3.CM0396.20.1	Lotus japonicus similar to At5g10010: unknown protein
chr3.CM0452.23	Lotus japonicus similar to At5g48930: anthranilate N-benzoyltransferase
chr3.CM0460.15	Lotus japonicus similar to At2g32240: putative myosin heavy chain
chr3.CM0468.21	Lotus japonicus similar to At3g17800: unknown protein
chr3.CM0468.26	Lotus japonicus similar to At4g28210: unknown protein
chr3.CM0574.15	Lotus japonicus similar to At1g02180: unknown protein
chr3.CM0574.22	Lotus japonicus similar to Q9XH70: (Q9XH70) HYPOTHETICAL 41.8 KDA PROTEIN (FRAGMENT)
chr3.CM0590.3	Lotus japonicus similar to Q9SLN8: (Q9SLN8) ALLYL ALCOHOL DEHYDROGENASE
chr3.CM0590.36	Lotus japonicus similar to At5g54190: NADPH:protochlorophyllide oxidoreductase A (gb|AAC49043.1)
chr3.CM0590.43	Lotus japonicus similar to Q9FYX7: (Q9FYX7) HYPOTHETICAL 28.4 KDA PROTEIN
chr3.CM0590.67	Lotus japonicus similar to Q9XQB1: (Q9XQB1) LHCII TYPE III CHLOROPHYLL A B BINDING PROT
chr3.CM0634.22	Lotus japonicus similar to At2g38600: putative acid phosphatase
chr3.CM0634.39	Lotus japonicus similar to At3g08600: unknown protein
chr3.CM0634.47	Lotus japonicus similar to At3g08590: putative 2,3-bisphosphoglycerate-independent phosphoglycerate mutase
chr3.CM0634.64	Lotus japonicus similar to At3g49170: putative protein
chr3.CM0634.65	Lotus japonicus similar to At1g66340: ethylene-response protein, ETR1
chr3.CM0634.83	Lotus japonicus similar to At1g71410: hypothetical protein
chr3.CM0634.85	Lotus japonicus similar to At1g16540: molybdenum cofactor sulfurase
chr3.CM0634.90	Lotus japonicus similar to At1g59610: dynamin-like protein CF1
chr3.CM0690.15	Lotus japonicus similar to At5g06950: bZip transcription factor AtbZip20 tga2
chr3.CM0690.7.1	Lotus japonicus similar to At3g14460: disease resistance protein, putative
chr3.CM0701.1	Lotus japonicus similar to At5g22620: phosphoglycerate mutase like protein
chr3.CM0701.8	Lotus japonicus similar to At1g08250: unknown protein
chr3.CM0711.17.2	Lotus japonicus hypothetical protein
chr3.CM0711.46.1	Lotus japonicus similar to At4g03390: SRF3 (LRR receptor-like protein kinase like protein)
chr3.CM0711.53	Lotus japonicus similar to At4g14950: unknown protein
chr3.CM0724.13	Lotus japonicus similar to At3g14010: unknown protein
chr3.CM0724.14.1	Lotus japonicus similar to At1g54170: unknown protein
chr3.CM0726.36.1	Lotus japonicus similar to At5g60370: unknown protein (At5g60370)
chr3.CM0792.23.1	Lotus japonicus similar to At3g46780: unknown protein
chr3.CM0792.40	Lotus japonicus similar to At5g59250: D-xylose-H+ symporter - like protein
chr3.CM0792.62.1	Lotus japonicus similar to At1g07510: unknown protein
chr3.TM0035.5	Lotus japonicus similar to At1g07990: unknown protein
chr3.TM0209.3	Lotus japonicus similar to At2g31040: unknown protein
chr3.TM0649.17	Lotus japonicus similar to At3g45050: unknown protein
chr3.TM0745.3	Lotus japonicus similar to At3g16250: putative 2Fe-2S iron-sulfur cluster protein
chr3.TM0745.31	Lotus japonicus similar to At3g16250: putative 2Fe-2S iron-sulfur cluster protein
chr3.TM0782.2	Lotus japonicus similar to At2g31130: unknown protein
chr3.TM0782.2.1	Lotus japonicus hypothetical protein
chr3.TM0797.21	Lotus japonicus similar to At3g20230: unknown protein
chr3.TM0859.13	Lotus japonicus similar to At4g21380: receptor-like serine threonine protein kinase ARK3
chr3.TM0916.11	Lotus japonicus similar to At1g15410: unknown protein (At1g15410)
chr3.TM0916.6	Lotus japonicus similar to At3g15690: putative acetyl-CoA carboxylase biotin-containing subunit
chr3.TM1144.14	Lotus japonicus similar to At2g27600: putative AAA-type ATPase
chr3.TM1144.4	Lotus japonicus similar to At3g44716: putative protein
chr3.TM1419.12	Lotus japonicus similar to At5g16660: putative protein; similar to unknown protein (gb|AAF26969.1)
chr3.TM1419.18	Lotus japonicus similar to At5g16650: unknown protein
chr3.TM1419.19.1	Lotus japonicus similar to At4g27630: unknown protein
chr3.TM1587.23.2	Lotus japonicus similar to At5g54730: putative protein
chr3.TM1768.7	Lotus japonicus similar to At1g65260: unknown protein
chr4.BM1698.4	Lotus japonicus similar to At3g18520: histone deacetylase, putative
chr4.CM0003.27	Lotus japonicus similar to At5g65910: unknown protein
chr4.CM0003.27.2	Lotus japonicus similar to At5g35200: unknown protein
chr4.CM0003.8.1	Lotus japonicus similar to At5g52590: putative protein
chr4.CM0004.51	Lotus japonicus similar to At5g35360: acetyl-CoA carboxylase
chr4.CM0004.9	Lotus japonicus similar to At4g29160: unknown protein
chr4.CM0006.32	Lotus japonicus similar to At3g17210: Unknown protein (MGD8.2)
chr4.CM0006.57	Lotus japonicus similar to At1g74960: beta-ketoacyl-ACP synthase II
chr4.CM0007.30.1	Lotus japonicus similar to At5g63890: histidinol dehydrogenase
chr4.CM0007.37	Lotus japonicus similar to O24097: (O24097) MTN19 GENE PRECURSOR
chr4.CM0025.13	Lotus japonicus similar to Q9C7V9: (Q9C7V9) HYPOTHETICAL 65.9 KDA PROTEIN
chr4.CM0025.15.1	Lotus japonicus similar to At2g46330: arabinogalactan-protein AGP16
chr4.CM0025.51	Lotus japonicus similar to At4g23940: cell division protein - like
chr4.CM0025.56	Lotus japonicus similar to At5g42050: unknown protein
chr4.CM0042.107.1	Lotus japonicus similar to At1g18060: unknown protein
chr4.CM0042.11	Lotus japonicus similar to At2g01650: unknown protein
chr4.CM0042.131	Lotus japonicus similar to At1g18170: unknown protein
chr4.CM0042.17	Lotus japonicus similar to At1g70660: unknown protein
chr4.CM0042.46	Lotus japonicus similar to At2g31570: putative glutathione peroxidase
chr4.CM0042.77	Lotus japonicus similar to MTD_MEDSA: (O82515) PROBABLE MANNITOL DEHYDROGENASE (EC 1.1.
chr4.CM0042.77.1	Lotus japonicus similar to At4g39330: cinnamyl-alcohol dehydrogenase CAD1 (mannitol dehydrogenase)
chr4.CM0042.77.2	Lotus japonicus similar to MTD1TYHU: (Q43137) PROBABLE MANNITOL DEHYDROGENASE 1 (EC 1
chr4.CM0044.11	Lotus japonicus similar to At1g10830: unknown protein
chr4.CM0044.40	Lotus japonicus similar to At4g19710: aspartate kinase-homoserine dehydrogenase - like protein
chr4.CM0046.21	Lotus japonicus similar to At3g19810: unknown protein
chr4.CM0046.32.1	Lotus japonicus similar to At4g18810: unknown protein
chr4.CM0061.24	Lotus japonicus similar to At4g25825: unknown protein
chr4.CM0061.26	Lotus japonicus similar to At3g21240: putative 4-coumarate:CoA ligase 2
chr4.CM0073.69	Lotus japonicus similar to At1g13360: unknown protein (At1g13360)
chr4.CM0073.73	Lotus japonicus similar to At1g21880: receptor-like GPI-anchored protein (lysM) 1
chr4.CM0073.74	Lotus japonicus similar to At1g68520: putative B-box zinc finger protein
chr4.CM0073.74.1	Lotus japonicus similar to At1g68520: putative B-box zinc finger protein
chr4.CM0073.76	Lotus japonicus similar to At5g41310: kinesin-like protein
chr4.CM0073.79	Lotus japonicus similar to O81698: (O81698) PROLINE-RICH PROTEIN PRECURSOR
chr4.CM0075.8	Lotus japonicus similar to Q9XHM8: (Q9XHM8) XYLOGLUCAN ENDO-TRANSGLYCOSYLASE-LIKE PROTE
chr4.CM0087.22	Lotus japonicus similar to At5g61210: snap25a
chr4.CM0087.38	Lotus japonicus similar to At1g74360: putative receptor protein kinase (At1g74360)
chr4.CM0087.79	Lotus japonicus similar to RPEPIOL: (Q43157) RIBULOSE-PHOSPHATE 3-EPIMERASE PRECURSOR
chr4.CM0100.1	Lotus japonicus similar to At5g64360: unknown protein
chr4.CM0100.17	Lotus japonicus similar to At5g64380: fructose-bisphosphatase-like protein
chr4.CM0100.24	Lotus japonicus similar to At5g64400: unknown protein
chr4.CM0100.9	Lotus japonicus similar to At2g14110: hypothetical protein
chr4.CM0119.23	Lotus japonicus similar to At2g17972: unknown protein
chr4.CM0119.51	Lotus japonicus similar to At5g66200: unknown protein
chr4.CM0119.57	Lotus japonicus similar to At5g66190: ferredoxin-NADP+ reductase
chr4.CM0126.6	Lotus japonicus similar to At4g12330: flavonoid 3 ,5 -hydroxylase like protein
chr4.CM0126.65	Lotus japonicus similar to At4g11960: unknown protein
chr4.CM0126.95	Lotus japonicus similar to At4g22920: unknown protein
chr4.CM0128.2	Lotus japonicus similar to At4g37590: unknown protein
chr4.CM0128.28	Lotus japonicus similar to At4g37550: formamidase like protein
chr4.CM0131.79	Lotus japonicus similar to At4g36440: unknown protein
chr4.CM0131.83	Lotus japonicus similar to At4g36420: ribosomal protein
chr4.CM0161.12.1	Lotus japonicus similar to At4g03560: two-pore calcium channel (AtTPC1)
chr4.CM0161.14	Lotus japonicus similar to At1g70530: putative protein kinase
chr4.CM0165.57	Lotus japonicus similar to At5g66760: succinate dehydrogenase flavoprotein alpha subunit (emb|CAA05025.1)
chr4.CM0172.42	Lotus japonicus similar to At4g24690: unknown protein
chr4.CM0173.8	Lotus japonicus similar to At4g24770: 31 kDa RNA binding protein (rbp31)
chr4.CM0175.11.1	Lotus japonicus similar to O48940: (O48940) POLYPHOSPHOINOSITIDE BINDING PROTEIN SSH2P
chr4.CM0175.25	Lotus japonicus similar to At3g23760: unknown protein
chr4.CM0175.7.1	Lotus japonicus similar to At5g07300: copine-like protein
chr4.CM0175.76	Lotus japonicus similar to At3g26935: unknown protein, putative, 3 partial
chr4.CM0175.80	Lotus japonicus similar to At5g23660: MtN3-like protein
chr4.CM0175.84	Lotus japonicus similar to At4g24990: geranylgeranylated protein ATGP4
chr4.CM0179.28	Lotus japonicus similar to At2g24020: unknown protein
chr4.CM0179.31	Lotus japonicus similar to At4g30630: unknown protein
chr4.CM0179.37.3	Lotus japonicus similar to At2g24040: unknown protein
chr4.CM0182.13	Lotus japonicus similar to At2g13840: unknown protein
chr4.CM0182.17	Lotus japonicus similar to At5g10160: (3R)-hydroxymyristoyl-[acyl carrier protein] dehydratase -like protein
chr4.CM0182.26	Lotus japonicus similar to At5g64180: unknown protein
chr4.CM0182.28.1	Lotus japonicus similar to At2g45240: putative methionine aminopeptidase
chr4.CM0182.42	Lotus japonicus similar to AOX3OYBN: (O03376) ALTERNATIVE OXIDASE 3 PRECURSOR (EC 1.-
chr4.CM0182.50	Lotus japonicus similar to At1g22280: protein phosphatase type 2C like protein
chr4.CM0182.52	Lotus japonicus similar to At5g64220: Calmodulin-binding transcription activator 2 (CAMTA2)
chr4.CM0194.22	Lotus japonicus similar to PSBO_PEA: (P14226) OXYGEN-EVOLVING ENHANCER PROTEIN 1, CHLOR
chr4.CM0219.24	Lotus japonicus similar to At1g15690: Unknown protein
chr4.CM0219.31	Lotus japonicus similar to At5g20350: ankyrin-repeat protein
chr4.CM0227.25	Lotus japonicus similar to Q9ST51: (Q9ST51) FUCT C3 PROTEIN
chr4.CM0227.43	Lotus japonicus similar to Q9ST51: (Q9ST51) FUCT C3 PROTEIN
chr4.CM0227.53	Lotus japonicus similar to At3g19300: unknown protein
chr4.CM0229.12	Lotus japonicus similar to At4g18520: putative protein
chr4.CM0234.15	Lotus japonicus similar to At5g26330: copper binding protein - like, predicted GPI-anchored protein
chr4.CM0234.27	Lotus japonicus similar to At1g13340: unknown protein
chr4.CM0234.29	Lotus japonicus similar to At3g25805: unknown protein
chr4.CM0244.22	Lotus japonicus similar to At2g19270: unknown protein
chr4.CM0244.91	Lotus japonicus similar to At5g57560: TCH4 protein (gb|AAA92363.1)
chr4.CM0247.11	Lotus japonicus similar to Q9XEY7: (Q9XEY7) TREHALASE 1 GMTRE1
chr4.CM0265.29	Lotus japonicus similar to PGMU_POPTN: (Q9ZSQ4) PHOSPHOGLUCOMUTASE, CYTOPLASMIC (EC 5.4
chr4.CM0265.31	Lotus japonicus similar to PGMU_PEA: (Q9SM60) PHOSPHOGLUCOMUTASE, CYTOPLASMIC (EC 5.4.2
chr4.CM0265.45	Lotus japonicus similar to At1g29950: unknown protein
chr4.CM0265.50	Lotus japonicus similar to P73066: (P73066) HYPOTHETICAL 25.4 KDA PROTEIN
chr4.CM0281.41	Lotus japonicus similar to At5g60640: protein disulfide isomerase precursor - like
chr4.CM0283.38	Lotus japonicus similar to At5g66550: unknown protein
chr4.CM0288.36	Lotus japonicus similar to At4g22295: unknown protein
chr4.CM0288.55	Lotus japonicus similar to At4g12570: polyubiquitin-like protein
chr4.CM0288.70	Lotus japonicus similar to At4g16440: LET1 like protein
chr4.CM0297.1	Lotus japonicus similar to At3g47590: unknown protein
chr4.CM0297.15	Lotus japonicus similar to At4g33050: unknown protein
chr4.CM0297.18	Lotus japonicus similar to At2g19450: diacylglycerol O-acyltransferase (DAGAT)
chr4.CM0297.62	Lotus japonicus similar to At4g29840: threonine synthase
chr4.CM0307.1	Lotus japonicus similar to At2g22250: putative aspartate aminotransferase
chr4.CM0307.20	Lotus japonicus similar to At5g65110: acyl-CoA oxidase (gb|AAC13497.1)
chr4.CM0333.12.1	Lotus japonicus similar to At3g06580: galactose kinase
chr4.CM0333.26	Lotus japonicus similar to At3g17180: putative serine carboxypeptidase II
chr4.CM0333.30	Lotus japonicus similar to At1g56560: neutral invertase, putative
chr4.CM0337.25.1	Lotus japonicus similar to Q9XHD6: (Q9XHD6) POLYGALACTURONASE INHIBITOR PROTEIN (FRAGME
chr4.CM0337.32.6	Lotus japonicus similar to At1g09380: nodulin N21 like protein
chr4.CM0343.1	Lotus japonicus similar to At5g20885: unknown protein
chr4.CM0343.10.1	Lotus japonicus similar to At4g33150: lysine-ketoglutarate reductase saccharopine dehydrogenase (LKR SDH)
chr4.CM0343.19.1	Lotus japonicus similar to At3g43230: unknown protein
chr4.CM0399.43	Lotus japonicus similar to Q9XF95: (Q9XF95) PUTATIVE MITOGEN-ACTIVATED PROTEIN KINASE M
chr4.CM0429.13	Lotus japonicus similar to At4g02080: SAR1 GTP-binding secretory factor
chr4.CM0429.20.2	Lotus japonicus similar to At1g74960: beta-ketoacyl-ACP synthase II
chr4.CM0432.11	Lotus japonicus similar to At3g59690: unknown protein
chr4.CM0432.38	Lotus japonicus similar to At3g52050: putative protein
chr4.CM0432.39	Lotus japonicus similar to At3g59660: unknown protein
chr4.CM0500.3	Lotus japonicus similar to At5g60980: ras-GTPase-activating protein SH3-domain binding protein - like
chr4.CM0500.3.1	Lotus japonicus similar to At5g60980: ras-GTPase-activating protein SH3-domain binding protein - like
chr4.CM0500.31	Lotus japonicus similar to At5g39040: transporter associated with antigen processing-like protein (TAP2)
chr4.CM0501.19	Lotus japonicus similar to At4g11400: putative protein
chr4.CM0501.24	Lotus japonicus similar to At1g63850: hypothetical protein
chr4.CM0501.25	Lotus japonicus similar to At1g63830: unknown protein
chr4.CM0558.25	Lotus japonicus similar to At5g41260: protein kinase-like
chr4.CM0558.44	Lotus japonicus similar to At2g32500: unknown protein
chr4.CM0617.28	Lotus japonicus similar to At4g29130: hexokinase
chr4.CM0654.22	Lotus japonicus similar to O48939: (O48939) POLYPHOSPHOINOSITIDE BINDING PROTEIN SSH1P
chr4.CM0654.54	Lotus japonicus similar to At4g16390: salt-inducible protein homolog
chr4.CM0654.62	Lotus japonicus similar to At4g16400: hypothetical protein
chr4.CM0654.75	Lotus japonicus similar to At4g16410: unknown protein
chr4.CM0659.40	Lotus japonicus similar to At2g23790: unknown protein
chr4.CM0659.6	Lotus japonicus similar to At3g50770: calmodulin-like protein
chr4.CM1170.35	Lotus japonicus similar to At5g44790: COPPER-TRANSPORTING ATPASE RAN1 (RESPONSIVE-TO-ANTAGONIST 1)
chr4.CM1170.43	Lotus japonicus similar to At1g74740: ATCDPK1a (cpk1a)
chr4.TM0238.6	Lotus japonicus similar to At4g15545: unknown protein
chr4.TM0238.8	Lotus japonicus similar to At5g18900: unknown protein
chr4.TM0555.10	Lotus japonicus similar to At1g24440: unknown protein
chr4.TM0555.12.1	Lotus japonicus similar to At1g30320: unknown protein
chr4.TM0570.7	Lotus japonicus similar to At1g26560: beta-glucosidase like protein
chr4.TM0597.23.1	Lotus japonicus similar to At1g03140: unknown protein
chr4.TM0677.11	Lotus japonicus similar to At1g69870: unknown protein
chr4.TM0844.11	Lotus japonicus similar to At3g52430: putative protein
chr4.TM0844.26	Lotus japonicus similar to At4g34240: aldehyde dehydrogenase like protein
chr4.TM0844.3	Lotus japonicus similar to At4g33480: unknown protein
chr4.TM0844.5	Lotus japonicus similar to At5g09220: amino acid transport protein AAP2
chr4.TM0851.16	Lotus japonicus similar to At5g47430: DNA-binding protein-like
chr4.TM0851.9.1	Lotus japonicus similar to At4g17360: phosphoribosylglycinamide formyltransferase-like protein
chr4.TM1203.6	Lotus japonicus similar to At5g47810: pyrophosphate-fructose-6-phosphate 1-phosphotransferase-like protein
chr4.TM1415.12	Lotus japonicus similar to At5g65220: 50S ribosomal protein L29
chr4.TM1415.14	Lotus japonicus similar to At4g39235: unknown protein
chr4.TM1536.21	Lotus japonicus similar to At4g27000: putative DNA binding protein
chr4.TM1616.5	Lotus japonicus similar to At1g61690: hypothetical protein
chr4.TM1713.3	Lotus japonicus similar to At4g33680: unknown protein
chr4.TM1713.3.2	Lotus japonicus similar to At4g33680: unknown protein
chr5.CM0040.52	Lotus japonicus similar to At4g31750: unknown protein
chr5.CM0040.79	Lotus japonicus similar to At5g20910: ABI3-interacting protein 2
chr5.CM0040.84	Lotus japonicus similar to At3g43540: unknown protein
chr5.CM0048.15	Lotus japonicus similar to At3g62020: germin-like protein (GLP10)
chr5.CM0071.54.1	Lotus japonicus similar to Q9XIU5: (Q9XIU5) GMMYB296
chr5.CM0071.63	Lotus japonicus similar to At3g23280: unknown protein
chr5.CM0072.7.1	Lotus japonicus similar to At5g19940: unknown protein
chr5.CM0072.9	Lotus japonicus similar to At5g19940: unknown protein
chr5.CM0077.20	Lotus japonicus similar to Q9SPJ5: (Q9SPJ5) DIHYDROFLAVONOL-4-REDUCTASE DFR1
chr5.CM0077.29	Lotus japonicus similar to Q9ZT04: (Q9ZT04) CLONE MS51 UNKNOWN MRNA (FRAGMENT)
chr5.CM0077.71	Lotus japonicus similar to At1g75400: unknown protein
chr5.CM0086.11	Lotus japonicus similar to At5g02940: unknown protein
chr5.CM0089.3	Lotus japonicus similar to At2g26550: heme oxygenase 2 (HO2)
chr5.CM0089.4	Lotus japonicus similar to At4g11800: putative protein
chr5.CM0089.57	Lotus japonicus similar to At2g26510: putative membrane transporter
chr5.CM0089.88	Lotus japonicus similar to Q9M464: (Q9M464) ALLENE OXIDE SYNTHASE
chr5.CM0096.49	Lotus japonicus similar to At5g43190: unknown protein
chr5.CM0096.65	Lotus japonicus similar to At5g67360: cucumisin-like serine protease (gb|AAC18851.1)
chr5.CM0096.67	Lotus japonicus similar to At3g19540: unknown protein
chr5.CM0096.7	Lotus japonicus similar to Q9LEA9: (Q9LEA9) LIPOXYGENASE (EC 1.13.11.12)
chr5.CM0148.1.1	Lotus japonicus similar to At1g59610: dynamin-like protein CF1
chr5.CM0148.28	Lotus japonicus similar to At1g63300: hypothetical protein
chr5.CM0148.34.1	Lotus japonicus similar to At2g34930: putative disease resistance protein
chr5.CM0148.39	Lotus japonicus similar to At2g31305: unknown protein
chr5.CM0158.2	Lotus japonicus similar to At5g26751: shaggy-like kinase alpha
chr5.CM0158.43	Lotus japonicus similar to O82469: (O82469) PROTEIN PHOSPHATASE-2C
chr5.CM0158.47	Lotus japonicus similar to At3g60030: squamosa promoter binding protein-like 12
chr5.CM0158.9	Lotus japonicus similar to MSK2_MEDSA: (P51138) GLYCOGEN SYNTHASE KINASE-3 HOMOLOG MSK-
chr5.CM0180.24	Lotus japonicus similar to At1g50380: oligopeptidase-like protein
chr5.CM0180.36	Lotus japonicus similar to At5g59840: GTP-binding protein ara-3
chr5.CM0180.38	Lotus japonicus similar to O22086: (O22086) ZPT2-14
chr5.CM0200.1.3	Lotus japonicus similar to At4g39700: putative protein
chr5.CM0200.109	Lotus japonicus similar to Q9XEU0: (Q9XEU0) ZINC-FINGER PROTEIN 1
chr5.CM0200.121	Lotus japonicus similar to Q9LJN4: (Q9LJN4) BETA-1,4-XYLOSIDASE
chr5.CM0200.25	Lotus japonicus similar to At5g35170: adenylate kinase -like protein
chr5.CM0200.39	Lotus japonicus similar to At4g34190: unknown protein
chr5.CM0200.56	Lotus japonicus similar to LGT_CITUN: (Q9MB73) LIMONOID UDP-GLUCOSYLTRANSFERASE (EC 2.4
chr5.CM0200.64	Lotus japonicus similar to At1g49820: unknown protein
chr5.CM0200.80	Lotus japonicus similar to At4g34280: unknown protein
chr5.CM0200.84	Lotus japonicus similar to At4g33920: unknown protein
chr5.CM0200.92.1	Lotus japonicus similar to At1g34210: putative protein
chr5.CM0211.21	Lotus japonicus similar to At1g54780: unknown protein
chr5.CM0211.5	Lotus japonicus similar to At3g05200: RING-H2 zinc finger protein ATL6 (ATL6)
chr5.CM0239.62	Lotus japonicus similar to At3g62370: unknown protein (At3g62370)
chr5.CM0260.10	Lotus japonicus similar to At3g55070: unknown protein
chr5.CM0260.15	Lotus japonicus similar to At5g13590: unknown protein
chr5.CM0260.4	Lotus japonicus similar to At1g04880: unknown protein
chr5.CM0260.6	Lotus japonicus similar to At3g60750: transketolase - like protein
chr5.CM0299.20	Lotus japonicus similar to Q9LZI8: (Q9LZI8) HYPOTHETICAL 47.5 KDA PROTEIN
chr5.CM0299.41	Lotus japonicus similar to Q39856: (Q39856) EPOXIDE HYDROLASE (EC 3.3.2.3)
chr5.CM0299.53	Lotus japonicus similar to Q39856: (Q39856) EPOXIDE HYDROLASE (EC 3.3.2.3)
chr5.CM0299.60	Lotus japonicus similar to At1g78915: unknown protein
chr5.CM0311.22	Lotus japonicus similar to At1g68750: putative phosphoenolpyruvate carboxylase
chr5.CM0311.6	Lotus japonicus similar to At2g02070: putative C2H2-type zinc finger protein
chr5.CM0328.12	Lotus japonicus similar to At3g27610: unknown protein
chr5.CM0328.26	Lotus japonicus similar to At1g15070: unknown protein, 3 partial
chr5.CM0328.43	Lotus japonicus similar to At3g02600: putative phosphatidate phosphohydrolase
chr5.CM0328.5	Lotus japonicus similar to At2g01230: unknown protein
chr5.CM0335.22	Lotus japonicus similar to At1g76570: putative chlorophyll A-B binding protein
chr5.CM0335.25.1	Lotus japonicus similar to At1g76570: putative chlorophyll A-B binding protein
chr5.CM0335.43	Lotus japonicus similar to At1g51080: hypothetical protein
chr5.CM0335.47	Lotus japonicus similar to At2g46915: unknown protein
chr5.CM0344.11	Lotus japonicus similar to At1g34210: putative protein
chr5.CM0357.18	Lotus japonicus similar to At3g22410: unknown protein
chr5.CM0357.21.5	Lotus japonicus similar to At1g05385: unknown protein
chr5.CM0357.6	Lotus japonicus similar to PSAD_LYCES: (P12372) PHOTOSYSTEM I REACTION CENTRE SUBUNIT I
chr5.CM0359.31	Lotus japonicus similar to At4g19830: unknown protein
chr5.CM0456.11	Lotus japonicus similar to At5g42140: TMV resistance protein-like
chr5.CM0456.12	Lotus japonicus similar to At3g59140: ABC transporter-like protein
chr5.CM0494.11	Lotus japonicus similar to At2g31260: unknown protein
chr5.CM0519.58	Lotus japonicus similar to At2g25480: unknown protein
chr5.CM0519.59.1	Lotus japonicus similar to Q9ZRJ0: (Q9ZRJ0) ORF(AA 1-1338)
chr5.CM0569.26	Lotus japonicus similar to At3g14050: putative GTP pyrophosphokinase
chr5.CM0569.29	Lotus japonicus similar to At1g54150: unknown protein
chr5.CM0569.37.1	Lotus japonicus similar to At1g72540: putative protein kinase
chr5.CM0569.38.2	Lotus japonicus similar to Q9FQL9: (Q9FQL9) CYTOCHROME P450
chr5.CM0773.7.1	Lotus japonicus similar to Q9SW88: (Q9SW88) AMINE OXIDASE
chr5.CM0788.38.1	Lotus japonicus hypothetical protein
chr5.CM0788.44.2	Lotus japonicus similar to At2g32520: putative carboxymethylenebutenolidase
chr5.CM0909.20	Lotus japonicus similar to At5g04850: unknown protein
chr5.CM0909.5	Lotus japonicus similar to At5g04830: unknown protein
chr5.CM0909.65	Lotus japonicus similar to Q9M7R2: (Q9M7R2) IRON-SUPEROXIDE DISMUTASE PRECURSOR (EC 1.1
chr5.CM0911.23	Lotus japonicus similar to At5g41040: N-hydroxycinnamoyl benzoyltransferase-like protein
chr5.CM0953.22	Lotus japonicus similar to At5g62180: putative protein
chr5.CM0953.28	Lotus japonicus similar to At5g51820: phosphoglucomutase (emb|CAB64725.1)
chr5.CM0953.28.1	Lotus japonicus similar to PGMP_PEA: (Q9SM59) PHOSPHOGLUCOMUTASE, CHLOROPLAST PRECURSOR
chr5.CM0953.3	Lotus japonicus similar to At5g62220: putative protein
chr5.CM0953.40	Lotus japonicus similar to At5g51890: peroxidase
chr5.CM0956.14	Lotus japonicus similar to At3g05290: unknown protein
chr5.CM0956.27	Lotus japonicus similar to At5g20620: polyubiquitin 4 UBQ4
chr5.CM0956.29	Lotus japonicus similar to At4g21210: unknown protein
chr5.CM1439.10	Lotus japonicus similar to At3g19910: unknown protein
chr5.CM1439.22.1	Lotus japonicus similar to At1g78610: unknown protein
chr5.CM1439.5.1	Lotus japonicus similar to At1g50320: thioredoxin like protein
chr5.TM0090.14.1	Lotus japonicus similar to At5g19530: spermine synthase (ACL5)
chr5.TM0186.29	Lotus japonicus similar to At2g39840: putative serine threonine protein phosphatase PP1 isozyme 4 (TOPP4)
chr5.TM0428.20.1	Lotus japonicus similar to At2g37540: putative oxidoreductase
chr5.TM0431.20	Lotus japonicus similar to At1g64720: membrane related protein CP5, putative
chr5.TM0698.14	Lotus japonicus similar to At3g26300: cytochrome P450, putative
chr5.TM0731.5	Lotus japonicus similar to At1g68390: hypothetical protein
chr5.TM0731.7	Lotus japonicus similar to At1g66920: receptor serine threonine kinase PR5K, putative
chr5.TM0744.12	Lotus japonicus similar to At1g64660: similar to O-succinylhomoserine sulfhydrylase
chr5.TM0852.1	Lotus japonicus similar to At4g07400:
chr5.TM1323.16	Lotus japonicus similar to At5g17540: unknown protein
chr5.TM1323.19.1	Lotus japonicus similar to At5g17540: unknown protein
chr5.TM1323.7	Lotus japonicus similar to At5g16970: quinone oxidoreductase -like protein
chr5.TM1373.8	Lotus japonicus similar to At5g13650: GTP-binding protein typA (tyrosine phosphorylated protein A)
chr5.TM1373.8.1	Lotus japonicus similar to At3g57530: calcium-dependent protein kinase
chr5.TM1466.17	Lotus japonicus similar to At4g21410: serine threonine kinase like protein
chr5.TM1466.24	Lotus japonicus similar to At4g23180: receptor-like protein kinase 4 (RLK4)
chr5.TM1466.8	Lotus japonicus similar to At4g21410: serine threonine kinase like protein
chr5.TM1466.9	Lotus japonicus similar to At4g23180: receptor-like protein kinase 4 (RLK4)
chr5.TM1493.19	Lotus japonicus similar to At3g21510: two-component phosphorelay mediator, putative
chr5.TM1493.3	Lotus japonicus similar to At4g03080: phospho-ser thr phosphatase like protein
chr5.TM1547.2	Lotus japonicus similar to At2g42520: putative ATP-dependent RNA helicase
chr5.TM1547.21.1	Lotus japonicus similar to At3g25220: immunophilin (FKBP15-1)
chr5.TM1574.11	Lotus japonicus similar to At2g30570: photosystem II reaction center 6.1KD protein
chr5.TM1667.10	Lotus japonicus similar to At1g34420: hypothetical protein
chr5.TM1667.13	Lotus japonicus similar to At1g34420: hypothetical protein
chr5.TM1667.14	Lotus japonicus similar to At1g34430: dihydrolipoamide S-acetyltransferase, putative
chr5.TM1667.17.1	Lotus japonicus similar to At5g49950: unknown protein
chr5.TM1667.6	Lotus japonicus similar to At4g09620: unknown protein
chr6.BM1377.7	Lotus japonicus similar to At1g79610: Na+ H+ exchanger 6 (NHX6)
chr6.BM1429.10	Lotus japonicus similar to At3g56040: unknown protein
chr6.CM0013.38	Lotus japonicus similar to At3g43190: sucrose synthase like protein
chr6.CM0013.57	Lotus japonicus similar to At1g74960: beta-ketoacyl-ACP synthase II
chr6.CM0014.25	Lotus japonicus similar to At5g37540: unknown protein
chr6.CM0037.49	Lotus japonicus similar to At4g30610: SERINE CARBOXYPEPTIDASE II-like protein
chr6.CM0037.55	Lotus japonicus similar to At5g57930: unknown protein
chr6.CM0037.6.4	Lotus japonicus similar to Q9LKY6: (Q9LKY6) GLUCOSE ACYLTRANSFERASE
chr6.CM0041.45	Lotus japonicus similar to Q43429: (Q43429) DNA-BINDING PROTEIN (FRAGMENT)
chr6.CM0055.13	Lotus japonicus similar to At5g64430: unknown protein
chr6.CM0055.29	Lotus japonicus similar to At2g14170: F15N24.6
chr6.CM0055.32	Lotus japonicus similar to Q9AUL0: (Q9AUL0) PUTATIVE GLUTAMINE SYNTHETASE
chr6.CM0055.36	Lotus japonicus similar to At5g64230: unknown protein
chr6.CM0055.48	Lotus japonicus similar to At5g64250: 2-nitropropane dioxygenase-like protein
chr6.CM0055.69.1	Lotus japonicus similar to At5g19150: unknown protein
chr6.CM0057.14.2	Lotus japonicus similar to At2g04570: putative GDSL-motif lipase hydrolase
chr6.CM0066.23.1	Lotus japonicus similar to At1g52520: F6D8.26
chr6.CM0066.3.1	Lotus japonicus similar to At5g45110: regulatory protein NPR1-like; transcription factor inhibitor I kappa B-like
chr6.CM0082.25	Lotus japonicus similar to At1g04010: unknown protein
chr6.CM0082.7	Lotus japonicus similar to At2g05320: putative N-acetylglucosaminyltransferase
chr6.CM0118.51	Lotus japonicus similar to At4g18950: protein kinase like protein
chr6.CM0118.56	Lotus japonicus similar to At1g16030: unknown protein
chr6.CM0118.66	Lotus japonicus similar to Q9XGG7: (Q9XGG7) NODULIN26-LIKE MAJOR INTRINSIC PROTEIN
chr6.CM0118.87	Lotus japonicus similar to At4g24330: unknown protein
chr6.CM0118.91	Lotus japonicus similar to At1g29800: unknown protein
chr6.CM0118.93.1	Lotus japonicus similar to At3g29170: unknown protein
chr6.CM0137.21	Lotus japonicus similar to Q9ZRA4: (Q9ZRA4) AUXIN-BINDING PROTEIN ABP19
chr6.CM0139.29	Lotus japonicus similar to At3g06140: putative RING zinc finger protein
chr6.CM0139.42	Lotus japonicus similar to At1g03220: unknown protein
chr6.CM0139.78	Lotus japonicus similar to At4g21870: heat shock protein - like
chr6.CM0139.87.1	Lotus japonicus similar to At4g21790: unknown protein
chr6.CM0140.42	Lotus japonicus similar to At1g30450: cation-chloride co-transporter, putative
chr6.CM0302.32.3	Lotus japonicus similar to At3g11180: putative leucoanthocyanidin dioxygenase
chr6.CM0302.8	Lotus japonicus similar to At3g56010: unknown protein (At3g56010)
chr6.CM0314.13.2	Lotus japonicus similar to At5g64220: Calmodulin-binding transcription activator 2 (CAMTA2)
chr6.CM0314.20	Lotus japonicus similar to At1g34750: protein phosphatase type 2C, putative
chr6.CM0314.29	Lotus japonicus similar to Q9XQB6: (Q9XQB6) CHLOROPHYLL A B-BINDING PROTEIN CP24 PRECUR
chr6.CM0314.30	Lotus japonicus similar to At4g33500: unknown protein
chr6.CM0314.38	Lotus japonicus similar to At1g80670: mRNA export protein, putative
chr6.CM0314.39	Lotus japonicus similar to At4g33430: somatic embryogenesis receptor-like kinase 3 (SERK3)
chr6.CM0420.46	Lotus japonicus similar to Q9I451: (Q9I451) HYPOTHETICAL PROTEIN PA1293
chr6.CM0420.46.1	Lotus japonicus similar to Q9FWE6: (Q9FWE6) MUCIN-LIKE PROTEIN
chr6.CM0420.47	Lotus japonicus similar to At1g54100: unknown protein
chr6.CM0437.13	Lotus japonicus similar to At2g34690: Accelerated-Cell-Death11 (ACD11)
chr6.CM0437.7	Lotus japonicus similar to O24097: (O24097) MTN19 GENE PRECURSOR
chr6.CM0472.32.1	Lotus japonicus similar to At5g13610: unknown protein
chr6.CM0679.33	Lotus japonicus similar to At4g13930: hydroxymethyltransferase
chr6.CM0738.10	Lotus japonicus similar to At3g05200: RING-H2 zinc finger protein ATL6 (ATL6)
chr6.CM0738.27	Lotus japonicus similar to At3g56200: unknown protein
chr6.CM0885.26	Lotus japonicus similar to At4g24330: unknown protein
chr6.CM0885.6	Lotus japonicus similar to At1g60950: ferrodoxin precursor
chr6.TM0084.15.1	Lotus japonicus similar to At3g47070: unknown protein
chr6.TM0085.11	Lotus japonicus similar to At2g13360: alanine-glyoxylate aminotransferase
chr6.TM0317.9	Lotus japonicus similar to At2g25620: protein phosphatase 2C like protein
chr6.TM0336.19	Lotus japonicus similar to At3g48560: acetolactate synthase
chr6.TM0336.21.2	Lotus japonicus similar to At3g48560: acetolactate synthase
chr6.TM0517.22.1	Lotus japonicus similar to At1g06900: unknown protein
chr6.TM0553.3	Lotus japonicus similar to At2g33150: 3-ketoacyl-CoA thiolase
chr6.TM0689.9	Lotus japonicus similar to At3g26380: unknown protein
chr6.TM0756.17	Lotus japonicus similar to At5g18670: beta-amylase-like proten
chr6.TM0756.20	Lotus japonicus similar to At1g54580: unknown protein
chr6.TM0778.10	Lotus japonicus similar to At4g33050: unknown protein
chr6.TM0830.15	Lotus japonicus similar to At4g25910: nitrogen fixation like protein
chr6.TM0830.6	Lotus japonicus similar to At2g18940: putative salt-inducible protein
chr6.TM0957.9.1	Lotus japonicus similar to At2g41380: putative embryo-abundant protein
chr6.TM1261.18	Lotus japonicus similar to At3g48140: B12D-like protein
chr6.TM1261.24	Lotus japonicus similar to At3g26090: unknown protein
chr6.TM1374.11	Lotus japonicus similar to At2g26920: unknown protein
chr6.TM1374.27	Lotus japonicus similar to At2g19070: putative anthranilate N-hydroxycinnamoyl benzoyltransferase
CM0319.4.1	Lotus japonicus similar to At3g58720: putative protein
CM0325.20	Lotus japonicus similar to At5g52970: unknown protein
CM0385.33.1	Lotus japonicus similar to At4g16146: unknown protein
CM0528.26.1	Lotus japonicus similar to At4g37280: unknown protein
CM0528.9	Lotus japonicus similar to At4g37280: unknown protein
CM0584.18	Lotus japonicus similar to At5g19430: unknown protein
CM0584.25	Lotus japonicus similar to At5g19400: putative protein
CM0584.39.1	Lotus japonicus similar to At5g49900: unknown protein
CM0601.42	Lotus japonicus similar to At4g26060: unknown protein
CM0680.10	Lotus japonicus similar to At2g47070: squamosa promoter binding protein-like 1
CM0680.11.4	Lotus japonicus similar to At3g53480: ABC transporter - like protein
CM1257.23	Lotus japonicus similar to At4g04960: unknown protein
CM1257.35	Lotus japonicus similar to At4g03560: two-pore calcium channel (AtTPC1)
CM1257.42	Lotus japonicus similar to At4g28290: unknown protein
CM1324.24	Lotus japonicus similar to At1g75860: unknown protein
CM1324.8	Lotus japonicus similar to At2g20990: unknown protein
CM1488.38	Lotus japonicus similar to At1g73040: unknown protein
gi10952509	Lotus japonicus putative ammonium transporter AMT1;1 mRNA, complete cds
gi1246767	L.japonica mRNA for cytosolic glutamine synthetase
gi1370169	L.japonicus mRNA for small GTP-binding protein, RAB1E
gi1370175	L.japonicus mRNA for small GTP-binding protein, RAB2A
gi1370179	L.japonicus mRNA for small GTP-binding protein, RAB5B
gi1370191	L.japonicus mRNA for small GTP-binding protein, RAB8B
gi13879480	Ljirnpest37-986-c4 Ljirnp Lambda HybriZap two-hybrid library Lotus corniculatus var. japonicus cDNA clone LP986-37-c4 5 , mRNA sequence
gi13884178	Ljirnpest41-308-d8 Ljirnp Lambda HybriZap two-hybrid library Lotus corniculatus var. japonicus cDNA clone LP308-41-d8 5 , mRNA sequence
gi15799271	Lotus japonicus putative ammonium transporter AMT2 mRNA, complete cds
gi18266052	Lotus japonicus glutamine synthetase precursor, mRNA, complete cds; nuclear gene for chloroplast product
gi28268583	Lotus japonicus partial mRNA for sucrose synthase (susy gene)
gi29966913	LjNEST77g11r Lotus japonicus nodule library 5 and 7 week-old Lotus corniculatus var. japonicus cDNA 5 , mRNA sequence
gi29968989	LjNEST90c12r Lotus japonicus nodule library 5 and 7 week-old Lotus corniculatus var. japonicus cDNA 5 , mRNA sequence
gi34495198	Lotus japonicus partial mRNA for arginine decarboxylase (adc gene)
gi3695058	Lotus japonicus rac GTPase activating protein 1 mRNA, complete cds
gi3695062	Lotus japonicus rac GTPase activating protein 3 mRNA, partial cds
gi4336435	Lotus japonicus protein phosphatase type 2C (PP2C2) mRNA, complete cds
gi45347994	AV764687 Lotus japonicus young plants (two-week old) Lotus corniculatus var. japonicus cDNA clone MWM002h09_f 3 , mRNA sequence reverse complement
gi45348156	AV764851 Lotus japonicus young plants (two-week old) Lotus corniculatus var. japonicus cDNA clone MWM016e07_f 3 , mRNA sequence reverse complement
gi45348394	AV765091 Lotus japonicus young plants (two-week old) Lotus corniculatus var. japonicus cDNA clone MWM028f11_f 3 , mRNA sequence reverse complement
gi45348533	AV765232 Lotus japonicus young plants (two-week old) Lotus corniculatus var. japonicus cDNA clone MWM036b11_f 3 , mRNA sequence reverse complement
gi45348662	AV765361 Lotus japonicus young plants (two-week old) Lotus corniculatus var. japonicus cDNA clone MWM044b11_f 3 , mRNA sequence reverse complement
gi45349014	AV765716 Lotus japonicus young plants (two-week old) Lotus corniculatus var. japonicus cDNA clone MWM063h05_f 3 , mRNA sequence reverse complement
gi45349053	AV765755 Lotus japonicus young plants (two-week old) Lotus corniculatus var. japonicus cDNA clone MWM066a03_f 3 , mRNA sequence reverse complement
gi45349258	AV765960 Lotus japonicus young plants (two-week old) Lotus corniculatus var. japonicus cDNA clone MWM077e09_f 3 , mRNA sequence reverse complement
gi45349310	AV766012 Lotus japonicus young plants (two-week old) Lotus corniculatus var. japonicus cDNA clone MWM079f10_f 3 , mRNA sequence reverse complement
gi45349736	AV766445 Lotus japonicus young plants (two-week old) Lotus corniculatus var. japonicus cDNA clone MWM106c10_f 3 , mRNA sequence reverse complement
gi45349884	AV766594 Lotus japonicus young plants (two-week old) Lotus corniculatus var. japonicus cDNA clone MWM116f07_f 3 , mRNA sequence reverse complement
gi45350712	AV767435 Lotus japonicus Young plants (two-weeks old) Lotus corniculatus var. japonicus cDNA clone MWM176b08_f 3 , mRNA sequence reverse complement
gi45350719	AV767442 Lotus japonicus Young plants (two-weeks old) Lotus corniculatus var. japonicus cDNA clone MWM176d11_f 3 , mRNA sequence reverse complement
gi45350728	AV767451 Lotus japonicus Young plants (two-weeks old) Lotus corniculatus var. japonicus cDNA clone MWM177a12_f 3 , mRNA sequence reverse complement
gi45350742	AV767465 Lotus japonicus Young plants (two-weeks old) Lotus corniculatus var. japonicus cDNA clone MWM177g09_f 3 , mRNA sequence reverse complement
gi45350878	AV767602 Lotus japonicus Young plants (two-weeks old) Lotus corniculatus var. japonicus cDNA clone MWM188b01_f 3 , mRNA sequence reverse complement
gi45351253	AV767979 Lotus japonicus Young plants (two-weeks old) Lotus corniculatus var. japonicus cDNA clone MWM210g08_f 3 , mRNA sequence reverse complement
gi45351405	AV768131 Lotus japonicus Young plants (two-weeks old) Lotus corniculatus var. japonicus cDNA clone MWM222a08_f 3 , mRNA sequence reverse complement
gi45351834	AV768563 Lotus japonicus Young plants (two-weeks old) Lotus corniculatus var. japonicus cDNA clone MWM250a06_f 3 , mRNA sequence reverse complement
gi45352080	AV768810 Lotus japonicus Young plants (two-weeks old) Lotus corniculatus var. japonicus cDNA clone MWL014b05_f 3 , mRNA sequence reverse complement
gi45352217	AV768947 Lotus japonicus Young plants (two-weeks old) Lotus corniculatus var. japonicus cDNA clone MWL022g06_f 3 , mRNA sequence reverse complement
gi45352561	AV769297 Lotus japonicus Young plants (two-weeks old) Lotus corniculatus var. japonicus cDNA clone MWL043c06_f 3 , mRNA sequence reverse complement
gi45352765	AV769501 Lotus japonicus Young plants (two-weeks old) Lotus corniculatus var. japonicus cDNA clone MWL054c03_f 3 , mRNA sequence reverse complement
gi45352803	AV769540 Lotus japonicus Young plants (two-weeks old) Lotus corniculatus var. japonicus cDNA clone MWL056a11_f 3 , mRNA sequence reverse complement
gi45353099	AV769843 Lotus japonicus Young plants (two-weeks old) Lotus corniculatus var. japonicus cDNA clone MWL070f09_f 3 , mRNA sequence reverse complement
gi45353237	AV769981 Lotus japonicus Young plants (two-weeks old) Lotus corniculatus var. japonicus cDNA clone MWL077h08_f 3 , mRNA sequence reverse complement
gi45353282	AV770027 Lotus japonicus Young plants (two-weeks old) Lotus corniculatus var. japonicus cDNA clone MWL080f01_f 3 , mRNA sequence reverse complement
gi45353551	AV770297 Lotus japonicus Pods (20-30 mm in length) Lotus corniculatus var. japonicus cDNA clone MPD004h11_f 3 , mRNA sequence reverse complement
gi45353850	AV770599 Lotus japonicus Pods (20-30 mm in length) Lotus corniculatus var. japonicus cDNA clone MPD009e09_f 3 , mRNA sequence reverse complement
gi45354242	AV770993 Lotus japonicus Pods (20-30 mm in length) Lotus corniculatus var. japonicus cDNA clone MPD015a08_f 3 , mRNA sequence reverse complement
gi45354508	AV771262 Lotus japonicus Pods (20-30 mm in length) Lotus corniculatus var. japonicus cDNA clone MPD018g03_f 3 , mRNA sequence reverse complement
gi45354630	AV771385 Lotus japonicus Pods (20-30 mm in length) Lotus corniculatus var. japonicus cDNA clone MPD020d05_f 3 , mRNA sequence reverse complement
gi45355785	AV772553 Lotus japonicus Pods (20-30 mm in length) Lotus corniculatus var. japonicus cDNA clone MPD037g08_f 3 , mRNA sequence reverse complement
gi45397204	AV773522 Lotus japonicus Pods (20-30 mm in length) Lotus corniculatus var. japonicus cDNA clone MPD052f12_f 3 , mRNA sequence reverse complement
gi45397988	AV774314 Lotus japonicus Pods (20-30 mm in length) Lotus corniculatus var. japonicus cDNA clone MPD065b07_f 3 , mRNA sequence reverse complement
gi45398562	AV774888 Lotus japonicus Pods (20-30 mm in length) Lotus corniculatus var. japonicus cDNA clone MPD074h11_f 3 , mRNA sequence reverse complement
gi45399290	AV775621 Lotus japonicus Pods (20-30 mm in length) Lotus corniculatus var. japonicus cDNA clone MPD086a09_f 3 , mRNA sequence reverse complement
gi45399430	AV775761 Lotus japonicus Pods (20-30 mm in length) Lotus corniculatus var. japonicus cDNA clone MPD088a10_f 3 , mRNA sequence reverse complement
gi45399531	AV775863 Lotus japonicus Pods (20-30 mm in length) Lotus corniculatus var. japonicus cDNA clone MPD089e06_f 3 , mRNA sequence reverse complement
gi45399798	AV776130 Lotus japonicus Pods (20-30 mm in length) Lotus corniculatus var. japonicus cDNA clone MPD093h06_f 3 , mRNA sequence reverse complement
gi45399851	AV776184 Lotus japonicus Pods (20-30 mm in length) Lotus corniculatus var. japonicus cDNA clone MPD094h05_f 3 , mRNA sequence reverse complement
gi45400150	AV776483 Lotus japonicus Pods (20-30 mm in length) Lotus corniculatus var. japonicus cDNA clone MPD099g04_f 3 , mRNA sequence reverse complement
gi45400182	AV776515 Lotus japonicus Pods (20-30 mm in length) Lotus corniculatus var. japonicus cDNA clone MPD100d02_f 3 , mRNA sequence reverse complement
gi45400192	AV776525 Lotus japonicus Pods (20-30 mm in length) Lotus corniculatus var. japonicus cDNA clone MPD100e07_f 3 , mRNA sequence reverse complement
gi45400299	AV776632 Lotus japonicus Pods (20-30 mm in length) Lotus corniculatus var. japonicus cDNA clone MPDL002f07_f 3 , mRNA sequence reverse complement
gi45400825	AV777160 Lotus japonicus Pods (20-30 mm in length) Lotus corniculatus var. japonicus cDNA clone MPDL013a07_f 3 , mRNA sequence reverse complement
gi45401206	AV777542 Lotus japonicus Pods (20-30 mm in length) Lotus corniculatus var. japonicus cDNA clone MPDL021b08_f 3 , mRNA sequence reverse complement
gi45403015	AV779361 Lotus japonicus Pods (20-30 mm in length) Lotus corniculatus var. japonicus cDNA clone MPDL056h05_f 3 , mRNA sequence reverse complement
gi45403867	AV780222 Lotus japonicus Pods (20-30 mm in length) Lotus corniculatus var. japonicus cDNA clone MPDL072h04_f 3 , mRNA sequence reverse complement
gi45404902	AV780817 Lotus japonicus Pods (20-30 mm in length) Lotus corniculatus var. japonicus cDNA clone MPDL083d01_f 3 , mRNA sequence reverse complement
gi45405275	AV781196 Lotus japonicus Pods (20-30 mm in length) Lotus corniculatus var. japonicus cDNA clone MPDL090e07_f 3 , mRNA sequence reverse complement
gi45405377	AV781300 Lotus japonicus Pods (20-30 mm in length) Lotus corniculatus var. japonicus cDNA clone MPDL092c02_f 3 , mRNA sequence reverse complement
gi45405711	BP028551 Lotus corniculatus var. japonicus flower Lotus corniculatus var. japonicus cDNA clone MF006e12_f 3 , mRNA sequence reverse complement
gi45406227	BP029067 Lotus corniculatus var. japonicus flower Lotus corniculatus var. japonicus cDNA clone MF016a02_f 3 , mRNA sequence reverse complement
gi45411354	BP034194 Lotus corniculatus var. japonicus flower bud Lotus corniculatus var. japonicus cDNA clone MFB004e09_f 3 , mRNA sequence reverse complement
gi45412294	BP035134 Lotus corniculatus var. japonicus flower bud Lotus corniculatus var. japonicus cDNA clone MFB016g12_f 3 , mRNA sequence reverse complement
gi45412324	BP035164 Lotus corniculatus var. japonicus flower bud Lotus corniculatus var. japonicus cDNA clone MFB017c02_f 3 , mRNA sequence reverse complement
gi45414283	BP037123 Lotus corniculatus var. japonicus flower bud Lotus corniculatus var. japonicus cDNA clone MFB043b10_f 3 , mRNA sequence reverse complement
gi45415009	BP037849 Lotus corniculatus var. japonicus flower bud Lotus corniculatus var. japonicus cDNA clone MFB053e05_f 3 , mRNA sequence reverse complement
gi45570355	BP040041 Lotus corniculatus var. japonicus flower bud Lotus corniculatus var. japonicus cDNA clone MFB083a04_f 3 , mRNA sequence reverse complement
gi45571736	BP040793 Lotus corniculatus var. japonicus flower bud Lotus corniculatus var. japonicus cDNA clone MFB093f02_f 3 , mRNA sequence reverse complement
gi45572989	BP041382 Lotus corniculatus var. japonicus flower bud Lotus corniculatus var. japonicus cDNA clone MFBL002f02_f 3 , mRNA sequence reverse complement
gi45578458	BP044564 Lotus corniculatus var. japonicus pods (less than 20 mm in length) Lotus corniculatus var. japonicus cDNA clone SPD007e06_f 3 , mRNA sequence reverse complement
gi45579564	BP045670 Lotus corniculatus var. japonicus pods (less than 20 mm in length) Lotus corniculatus var. japonicus cDNA clone SPD021f12_f 3 , mRNA sequence reverse complement
gi45580126	BP046232 Lotus corniculatus var. japonicus pods (less than 20 mm in length) Lotus corniculatus var. japonicus cDNA clone SPD028f04_f 3 , mRNA sequence reverse complement
gi45603832	BP047152 Lotus corniculatus var. japonicus pods (less than 20 mm in length) Lotus corniculatus var. japonicus cDNA clone SPD040a09_f 3 , mRNA sequence reverse complement
gi45604866	BP048186 Lotus corniculatus var. japonicus pods (less than 20 mm in length) Lotus corniculatus var. japonicus cDNA clone SPD052h03_f 3 , mRNA sequence reverse complement
gi45605199	BP048519 Lotus corniculatus var. japonicus pods (less than 20 mm in length) Lotus corniculatus var. japonicus cDNA clone SPD057c02_f 3 , mRNA sequence reverse complement
gi45606540	BP049860 Lotus corniculatus var. japonicus pods (less than 20 mm in length) Lotus corniculatus var. japonicus cDNA clone SPD073g08_f 3 , mRNA sequence reverse complement
gi45607248	BP050568 Lotus corniculatus var. japonicus pods (less than 20 mm in length) Lotus corniculatus var. japonicus cDNA clone SPD082f10_f 3 , mRNA sequence reverse complement
gi45608155	BP051475 Lotus corniculatus var. japonicus pods (less than 20 mm in length) Lotus corniculatus var. japonicus cDNA clone SPD094a10_f 3 , mRNA sequence reverse complement
gi45608640	BP051960 Lotus corniculatus var. japonicus pods (less than 20 mm in length) Lotus corniculatus var. japonicus cDNA clone SPD100b09_f 3 , mRNA sequence reverse complement
gi45608711	BP052031 Lotus corniculatus var. japonicus pods (less than 20 mm in length) Lotus corniculatus var. japonicus cDNA clone SPDL001c01_f 3 , mRNA sequence reverse complement
gi45609418	BP052738 Lotus corniculatus var. japonicus pods (less than 20 mm in length) Lotus corniculatus var. japonicus cDNA clone SPDL012f03_f 3 , mRNA sequence reverse complement
gi45610264	BP053584 Lotus corniculatus var. japonicus pods (less than 20 mm in length) Lotus corniculatus var. japonicus cDNA clone SPDL026a10_f 3 , mRNA sequence reverse complement
gi45613307	BP056556 Lotus corniculatus var. japonicus pods (less than 20 mm in length) Lotus corniculatus var. japonicus cDNA clone SPDL074a05_f 3 , mRNA sequence reverse complement
gi45614210	BP057459 Lotus corniculatus var. japonicus pods (less than 20 mm in length) Lotus corniculatus var. japonicus cDNA clone SPDL087d09_f 3 , mRNA sequence reverse complement
gi45614425	BP057674 Lotus corniculatus var. japonicus pods (less than 20 mm in length) Lotus corniculatus var. japonicus cDNA clone SPDL090h08_f 3 , mRNA sequence reverse complement
gi45615104	BP058353 Lotus corniculatus var. japonicus mature nodule Lotus corniculatus var. japonicus cDNA clone GENf001d09 3 , mRNA sequence reverse complement
gi45615684	BP058934 Lotus corniculatus var. japonicus mature nodule Lotus corniculatus var. japonicus cDNA clone GENf014d11 3 , mRNA sequence reverse complement
gi45616075	BP059325 Lotus corniculatus var. japonicus mature nodule Lotus corniculatus var. japonicus cDNA clone GENf023d02 3 , mRNA sequence reverse complement
gi45616082	BP059332 Lotus corniculatus var. japonicus mature nodule Lotus corniculatus var. japonicus cDNA clone GENf023g03 3 , mRNA sequence reverse complement
gi45616136	BP059386 Lotus corniculatus var. japonicus mature nodule Lotus corniculatus var. japonicus cDNA clone GENf025d03 3 , mRNA sequence reverse complement
gi45616519	BP059769 Lotus corniculatus var. japonicus mature nodule Lotus corniculatus var. japonicus cDNA clone GENf033h03 3 , mRNA sequence reverse complement
gi45616777	BP060027 Lotus corniculatus var. japonicus mature nodule Lotus corniculatus var. japonicus cDNA clone GENf039e02 3 , mRNA sequence reverse complement
gi45617497	BP060749 Lotus corniculatus var. japonicus mature nodule Lotus corniculatus var. japonicus cDNA clone GENf056g04 3 , mRNA sequence reverse complement
gi45620975	BP064229 Lotus corniculatus var. japonicus mature nodule Lotus corniculatus var. japonicus cDNA clone GENLf036c12 3 , mRNA sequence reverse complement
gi45621132	BP064386 Lotus corniculatus var. japonicus mature nodule Lotus corniculatus var. japonicus cDNA clone GENLf039b09 3 , mRNA sequence reverse complement
gi45621164	BP064418 Lotus corniculatus var. japonicus mature nodule Lotus corniculatus var. japonicus cDNA clone GENLf039f12 3 , mRNA sequence reverse complement
gi45621519	BP064773 Lotus corniculatus var. japonicus mature nodule Lotus corniculatus var. japonicus cDNA clone GENLf046c10 3 , mRNA sequence reverse complement
gi45621671	BP064925 Lotus corniculatus var. japonicus mature nodule Lotus corniculatus var. japonicus cDNA clone GENLf048g09 3 , mRNA sequence reverse complement
gi45622620	BP065875 Lotus corniculatus var. japonicus mature nodule Lotus corniculatus var. japonicus cDNA clone GENLf065g10 3 , mRNA sequence reverse complement
gi45622702	BP065957 Lotus corniculatus var. japonicus mature nodule Lotus corniculatus var. japonicus cDNA clone GENLf067d01 3 , mRNA sequence reverse complement
gi45622934	BP066189 Lotus corniculatus var. japonicus mature nodule Lotus corniculatus var. japonicus cDNA clone GENLf071e11 3 , mRNA sequence reverse complement
gi45624768	BP068025 Lotus corniculatus var. japonicus nodulating root Lotus corniculatus var. japonicus cDNA clone GNf009d12 3 , mRNA sequence reverse complement
gi45624930	BP068187 Lotus corniculatus var. japonicus nodulating root Lotus corniculatus var. japonicus cDNA clone GNf011g05 3 , mRNA sequence reverse complement
gi45625598	BP068855 Lotus corniculatus var. japonicus nodulating root Lotus corniculatus var. japonicus cDNA clone GNf020h06 3 , mRNA sequence reverse complement
gi45626277	BP069540 Lotus corniculatus var. japonicus nodulating root Lotus corniculatus var. japonicus cDNA clone GNf030d07 3 , mRNA sequence reverse complement
gi45626334	BP069597 Lotus corniculatus var. japonicus nodulating root Lotus corniculatus var. japonicus cDNA clone GNf031b03 3 , mRNA sequence reverse complement
gi45626444	BP069709 Lotus corniculatus var. japonicus nodulating root Lotus corniculatus var. japonicus cDNA clone GNf032f02 3 , mRNA sequence reverse complement
gi45626896	BP070170 Lotus corniculatus var. japonicus nodulating root Lotus corniculatus var. japonicus cDNA clone GNf038f12 3 , mRNA sequence reverse complement
gi45627402	BP070680 Lotus corniculatus var. japonicus nodulating root Lotus corniculatus var. japonicus cDNA clone GNf045d02 3 , mRNA sequence reverse complement
gi45627674	BP070954 Lotus corniculatus var. japonicus nodulating root Lotus corniculatus var. japonicus cDNA clone GNf048h12 3 , mRNA sequence reverse complement
gi45627733	BP071014 Lotus corniculatus var. japonicus nodulating root Lotus corniculatus var. japonicus cDNA clone GNf049f10 3 , mRNA sequence reverse complement
gi45628818	BP072106 Lotus corniculatus var. japonicus nodulating root Lotus corniculatus var. japonicus cDNA clone GNf064c03 3 , mRNA sequence reverse complement
gi45628976	BP072264 Lotus corniculatus var. japonicus nodulating root Lotus corniculatus var. japonicus cDNA clone GNf066d05 3 , mRNA sequence reverse complement
gi45629534	BP072827 Lotus corniculatus var. japonicus nodulating root Lotus corniculatus var. japonicus cDNA clone GNf074c05 3 , mRNA sequence reverse complement
gi45631177	BP074493 Lotus corniculatus var. japonicus nodulating root Lotus corniculatus var. japonicus cDNA clone GNf096e11 3 , mRNA sequence reverse complement
gi45631604	BP074937 Lotus corniculatus var. japonicus nodulating root Lotus corniculatus var. japonicus cDNA clone GNLf002h12 3 , mRNA sequence reverse complement
gi45632142	BP075478 Lotus corniculatus var. japonicus nodulating root Lotus corniculatus var. japonicus cDNA clone GNLf011f10 3 , mRNA sequence reverse complement
gi45632943	BP076282 Lotus japonicus roots Lotus corniculatus var. japonicus cDNA clone MR005a09_f 3 , mRNA sequence reverse complement
gi45633006	BP076345 Lotus japonicus roots Lotus corniculatus var. japonicus cDNA clone MR005g09_f 3 , mRNA sequence reverse complement
gi45633115	BP076454 Lotus japonicus roots Lotus corniculatus var. japonicus cDNA clone MR007b03_f 3 , mRNA sequence reverse complement
gi45633703	BP077042 Lotus japonicus roots Lotus corniculatus var. japonicus cDNA clone MR014e12_f 3 , mRNA sequence reverse complement
gi45634173	BP077512 Lotus japonicus roots Lotus corniculatus var. japonicus cDNA clone MR020d01_f 3 , mRNA sequence reverse complement
gi45634845	BP078184 Lotus japonicus roots Lotus corniculatus var. japonicus cDNA clone MR028g05_f 3 , mRNA sequence reverse complement
gi45635475	BP078814 Lotus japonicus roots Lotus corniculatus var. japonicus cDNA clone MR036g10_f 3 , mRNA sequence reverse complement
gi45636906	BP080245 Lotus japonicus roots Lotus corniculatus var. japonicus cDNA clone MR055e07_f 3 , mRNA sequence reverse complement
gi45638497	BP081836 Lotus japonicus roots Lotus corniculatus var. japonicus cDNA clone MR076c08_f 3 , mRNA sequence reverse complement
gi45638607	BP081946 Lotus japonicus roots Lotus corniculatus var. japonicus cDNA clone MR077f03_f 3 , mRNA sequence reverse complement
gi45639505	BP082844 Lotus japonicus roots Lotus corniculatus var. japonicus cDNA clone MR089d12_f 3 , mRNA sequence reverse complement
gi45640107	BP083446 Lotus japonicus roots Lotus corniculatus var. japonicus cDNA clone MR097f04_f 3 , mRNA sequence reverse complement
gi45640927	BP084266 Lotus japonicus roots Lotus corniculatus var. japonicus cDNA clone MRL011e04_f 3 , mRNA sequence reverse complement
gi45641072	BP084411 Lotus japonicus roots Lotus corniculatus var. japonicus cDNA clone MRL014a10_f 3 , mRNA sequence reverse complement
gi45641448	BP084787 Lotus japonicus roots Lotus corniculatus var. japonicus cDNA clone MRL021d04_f 3 , mRNA sequence reverse complement
gi45642186	BP085526 Lotus japonicus roots Lotus corniculatus var. japonicus cDNA clone MRL037b08_f 3 , mRNA sequence reverse complement
gi45642416	BP085756 Lotus japonicus roots Lotus corniculatus var. japonicus cDNA clone MRL042c03_f 3 , mRNA sequence reverse complement
gi45642465	BP085805 Lotus japonicus roots Lotus corniculatus var. japonicus cDNA clone MRL043c04_f 3 , mRNA sequence reverse complement
gi45642565	BP085906 Lotus japonicus roots Lotus corniculatus var. japonicus cDNA clone MRL045g06_f 3 , mRNA sequence reverse complement
gi46402889	Lotus corniculatus var. japonicus Fe-superoxide dismutase 1 precursor (sodB) mRNA, complete cds
gi46402893	Lotus corniculatus var. japonicus Fe-superoxide dismutase 2 precursor (sodB) mRNA, complete cds
gi49617334	Lotus corniculatus var. japonicus digalactosyldiacylglycerol synthase 2 (DGD2) mRNA, complete cds
gi558544	L.japonicus (Gifu B-129) mRNA for RING finger protein (C terminal)
gi62857019	Lotus corniculatus var. japonicus mRNA for Ser Thr protein kinase, partial cds, clone:LNZ021
gi62867352	Lotus corniculatus var. japonicus mRNA for Ser Thr protein kinase, complete cds, clone: LNZ293
gi6956625	Ljirnpest22-804-h11 Ljirnp Lambda HybriZap two-hybrid library Lotus corniculatus var. japonicus cDNA clone LP804-22-h11 5 similar to protein similar to fimbriata associated protein and to Skp1, mRNA sequence
gi7613757	LjNEST1g4r Lotus japonicus nodule library, mature and immature nodules Lotus corniculatus var. japonicus cDNA 5 , mRNA sequence
gi7719597	AV406743 Lotus japonicus young plants (two-week old) Lotus corniculatus var. japonicus cDNA clone MWL009e01_r 5 , mRNA sequence
gi7720609	AV407755 Lotus japonicus young plants (two-week old) Lotus corniculatus var. japonicus cDNA clone MWL029e10_r 5 , mRNA sequence
gi7742073	AV412897 Lotus japonicus young plants (two-week old) Lotus corniculatus var. japonicus cDNA clone MWM225h11_r 5 , mRNA sequence
gi7744675	AV415499 Lotus japonicus young plants (two-week old) Lotus corniculatus var. japonicus cDNA clone MWM112e08_r 5 , mRNA sequence
gi7744977	AV415801 Lotus japonicus young plants (two-week old) Lotus corniculatus var. japonicus cDNA clone MWM116e03_r 5 , mRNA sequence
gi7780036	AV423780 Lotus japonicus young plants (two-week old) Lotus corniculatus var. japonicus cDNA clone MWM032a02_r 5 , mRNA sequence
gi7788079	AV427784 Lotus japonicus young plants (two-week old) Lotus corniculatus var. japonicus cDNA clone MWM087b06_r 5 , mRNA sequence
gi7788372	AV427929 Lotus japonicus young plants (two-week old) Lotus corniculatus var. japonicus cDNA clone MWM089g10_r 5 , mRNA sequence
gi7789627	AV428555 Lotus japonicus young plants (two-week old) Lotus corniculatus var. japonicus cDNA clone MWM099a04_r 5 , mRNA sequence
Lj_petB	GeneID:802872
Lj_psbE	GeneID:802944
Lj_psbF	GeneID:802893
Lj_psbG	GeneID:802836
Lj_psbL	GeneID:802925
Ljwgs_001402.3	Lotus japonicus similar to Q9LSE2: (Q9LSE2) GENOMIC DNA, CHROMOSOME 3, P1 CLONE: MLJ15
Ljwgs_002128.2	Lotus japonicus similar to At2g45450: unknown protein
Ljwgs_003451.3	Lotus japonicus similar to At2g33770: ubiquitin-conjugating enzyme E2 -like protein
Ljwgs_003702.2	Lotus japonicus similar to At5g13410: unknown protein
Ljwgs_004166.1	Lotus japonicus similar to At5g24320: putative protein
Ljwgs_004503.1	Lotus japonicus similar to At3g55770: transcription factor L2
Ljwgs_004509.1	Lotus japonicus similar to At3g48460: lipase - like protein
Ljwgs_004620.2	Lotus japonicus similar to At5g38900: frnE protein - like
Ljwgs_004643.1	Lotus japonicus similar to At3g16060: kinesin like protein
Ljwgs_004747.1	Lotus japonicus similar to At5g64660: unknown protein
Ljwgs_004822.2	Lotus japonicus similar to At1g31930: hypothetical protein
Ljwgs_004982.2	Lotus japonicus similar to At1g61170: unknown protein
Ljwgs_005125.1	Lotus japonicus similar to At5g20610: unknown protein
Ljwgs_005409.1	Lotus japonicus similar to At5g64460: putative phosphoglycerate mutase
Ljwgs_005432.2	Lotus japonicus similar to At1g30380: unknown protein
Ljwgs_005510.3	Lotus japonicus similar to At1g53000: CMP-KDO synthetase like protein
Ljwgs_005533.1	Lotus japonicus similar to At2g45440: putative dihydrodipicolinate synthase
Ljwgs_005609.0.1	Lotus japonicus similar to At1g32120: hypothetical protein
Ljwgs_005687.1	Lotus japonicus similar to At3g16760: unknown protein
Ljwgs_005713.1	Lotus japonicus similar to At3g15610: unknown protein
Ljwgs_005814.1	Lotus japonicus similar to At3g62200: putative protein
Ljwgs_005915.2	Lotus japonicus similar to At2g30100: putative unknown protein, leucine-rich repeat
Ljwgs_006257.2	Lotus japonicus similar to At5g38630: cytochrome b-561 (gb|AAD45585.1)
Ljwgs_006407.1	Lotus japonicus similar to At5g14820: putative protein
Ljwgs_006577.2	Lotus japonicus similar to At1g23740: auxin-induced protein like
Ljwgs_007026.1	Lotus japonicus similar to PPA1_LYCES: (P27061) ACID PHOSPHATASE PRECURSOR 1 (EC 3.1.3.
Ljwgs_007226.2.1	Lotus japonicus similar to At5g17450: farnesylated protein ATFP6-like protein
Ljwgs_007368.1	Lotus japonicus similar to At4g38620: putative transcription factor (MYB4)
Ljwgs_007441.1	Lotus japonicus similar to At4g38660: thaumatin-like protein
Ljwgs_007477.1	Lotus japonicus similar to At2g37570: unknown protein
Ljwgs_007505.1.1	Lotus japonicus similar to At1g22400: Putative UDP-glucose glucosyltransferase
Ljwgs_007539.1	Lotus japonicus similar to At3g18370: unknown protein
Ljwgs_007659.1	Lotus japonicus similar to At4g04640: ATPase gamma-subunit (AtpC1)
Ljwgs_008031.1	Lotus japonicus similar to At5g24910: cytochrome P450-like protein
Ljwgs_008146.1	Lotus japonicus similar to Q9ATD7: (Q9ATD7) GHDEL65
Ljwgs_008150.1	Lotus japonicus similar to At1g01220: unknown protein
Ljwgs_008244.1	Lotus japonicus similar to At3g23050: indoleacetic acid (IAA)-inducible gene (IAA7)
Ljwgs_008245.1	Lotus japonicus similar to At3g23050: indoleacetic acid (IAA)-inducible gene (IAA7)
Ljwgs_008299.1	Lotus japonicus similar to At5g10050: unknown protein
Ljwgs_008354.1	Lotus japonicus similar to At3g54890: chlorophyll a b-binding protein
Ljwgs_008355.1	Lotus japonicus similar to At3g54890: chlorophyll a b-binding protein
Ljwgs_008523.2	Lotus japonicus similar to At5g39210: unknown protein
Ljwgs_008631.2	Lotus japonicus similar to At5g63320: putative protein
Ljwgs_008810.1	Lotus japonicus similar to At1g34300: putative protein
Ljwgs_008817.2	Lotus japonicus similar to At1g44920: unknown protein (At1g44920)
Ljwgs_008914.2	Lotus japonicus similar to At3g48460: lipase - like protein
Ljwgs_008932.2	Lotus japonicus similar to At4g33111: unknown protein
Ljwgs_009032.1	Lotus japonicus similar to At2g23140: hypothetical protein
Ljwgs_009038.1	Lotus japonicus similar to At3g12930: unknown protein
Ljwgs_009093.1	Lotus japonicus similar to At5g54160: O-methyltransferase
Ljwgs_009115.2	Lotus japonicus similar to At5g42050: unknown protein
Ljwgs_009140.1	Lotus japonicus similar to Q9M4G8: (Q9M4G8) PUTATIVE RIPENING-RELATED P-450 ENZYME
Ljwgs_009225.3	Lotus japonicus similar to At2g35810: unknown protein
Ljwgs_009226.1	Lotus japonicus similar to At2g35820: unknown protein
Ljwgs_009322.1	Lotus japonicus similar to At5g54270: Lhcb3 chlorophyll a b binding protein (gb|AAD28773.1)
Ljwgs_009360.1	Lotus japonicus similar to At1g31670: putative protein
Ljwgs_009456.2	Lotus japonicus similar to Q9FGV3: (Q9FGV3) SIMILARITY TO LIMONENE CYCLASE
Ljwgs_009527.2	Lotus japonicus similar to At1g60170: unknown protein (At1g60170)
Ljwgs_009621.2.1	Lotus japonicus similar to At5g52960: unknown protein
Ljwgs_009678.1	Lotus japonicus similar to At4g36530: unknown protein
Ljwgs_009741.1	Lotus japonicus similar to At5g54590: serine threonine-specific protein kinase-like protein
Ljwgs_009761.3	Lotus japonicus similar to At2g38800: unknown protein
Ljwgs_009895.1	Lotus japonicus similar to At1g79570: unknown protein
Ljwgs_010045.1	Lotus japonicus similar to At3g48560: acetolactate synthase
Ljwgs_010070.2	Lotus japonicus similar to Q9ZPL9: (Q9ZPL9) NODULE-ENHANCED PROTEIN PHOSPHATASE TYPE 2C
Ljwgs_010350.1	Lotus japonicus similar to At3g09830: protein kinase like protein
Ljwgs_010351.1	Lotus japonicus similar to At1g64110: unknown protein
Ljwgs_010539.1	Lotus japonicus similar to At1g17890: GDP-L-fucose synthetase like protein
Ljwgs_010577.1	Lotus japonicus similar to CP85_LYCES: (Q43147) CYTOCHROME P450 85 (EC 1.14.-.-) (DWARF
Ljwgs_010588.1	Lotus japonicus similar to At5g58490: cinnamoyl-CoA reductase - like protein
Ljwgs_010854.1	Lotus japonicus similar to At5g42250: alcohol dehydrogenase
Ljwgs_010927.2	Lotus japonicus similar to BAB44030: (BAB44030) P0684B02.17 PROTEIN
Ljwgs_010941.3	Lotus japonicus similar to At1g47720: unknown protein
Ljwgs_010990.0.1	Lotus japonicus hypothetical protein
Ljwgs_011031.2	Lotus japonicus similar to At4g28706: unknown protein
Ljwgs_011080.0.1	Lotus japonicus hypothetical protein
Ljwgs_011154.3	Lotus japonicus similar to At3g60860: guanine nucleotide exchange factor - like protein
Ljwgs_011233.1	Lotus japonicus similar to At3g28700: unknown protein
Ljwgs_011393.1	Lotus japonicus similar to At4g11410: unknown protein
Ljwgs_011424.2	Lotus japonicus similar to At5g22770: alpha-adaptin
Ljwgs_011450.1	Lotus japonicus similar to At5g39410: unknown protein
Ljwgs_011455.1	Lotus japonicus similar to At3g24590: chloroplast thylakoidal processing peptidase, putative
Ljwgs_011499.3	Lotus japonicus similar to Q39457: (Q39457) AUXIN BINDING PROTEIN 1
Ljwgs_011556.1	Lotus japonicus similar to At5g51560: receptor-like protein kinase
Ljwgs_011734.1	Lotus japonicus similar to Q9XQB2: (Q9XQB2) CHLOROPHYLL A B BINDING PROTEIN CP29
Ljwgs_011798.1	Lotus japonicus similar to At3g55830: unknown protein
Ljwgs_011895.2	Lotus japonicus similar to O57734: (O57734) 404AA LONG HYPOTHETICAL ALANYL-TRNA SYNTHET
Ljwgs_011979.1	Lotus japonicus similar to At3g23880: unknown protein
Ljwgs_012020.1	Lotus japonicus similar to At2g44140: unknown protein
Ljwgs_012074.2	Lotus japonicus similar to At5g63980: 3 (2 ),5 -bisphosphate nucleotidase
Ljwgs_012126.1	Lotus japonicus similar to At5g47840: putative protein
Ljwgs_012135.1	Lotus japonicus similar to At3g27860: hypothetical protein
Ljwgs_012206.1	Lotus japonicus similar to At1g21410: unknown protein
Ljwgs_012246.1	Lotus japonicus similar to Q39202: (Q39202) RECEPTOR-LIKE PROTEIN KINASE PRECURSOR
Ljwgs_012267.1	Lotus japonicus similar to At5g09890: protein kinase
Ljwgs_012293.0.1	Lotus japonicus hypothetical protein
Ljwgs_012395.2	Lotus japonicus similar to 4CL2OYBN: (P31687) 4-COUMARATE--COA LIGASE 2 (EC 6.2.1.12)
Ljwgs_012487.2	Lotus japonicus similar to At1g73110: unknown protein
Ljwgs_012499.1	Lotus japonicus similar to At2g46020: putative SNF2 subfamily transcriptional activator
Ljwgs_012626.2	Lotus japonicus similar to At1g72750: inner mitochondrial membrane protein
Ljwgs_012667.1	Lotus japonicus similar to Q9FVK3: (Q9FVK3) RESISTANCE PROTEIN MG63 (FRAGMENT)
Ljwgs_012679.1	Lotus japonicus similar to At5g56450: ADP ATP translocase-like protein
Ljwgs_012717.2	Lotus japonicus similar to Q40221: (Q40221) PROTEIN CONTAINING C-TERMINAL RING-FINGER
Ljwgs_012779.1	Lotus japonicus similar to At4g02590: putative bHLH transcription factor (bHLH059)
Ljwgs_012799.2	Lotus japonicus similar to At5g26170: WRKY transcription factor 50 (WRKY50)
Ljwgs_012908.1	Lotus japonicus similar to At5g66530: apospory-associated protein C-like
Ljwgs_012913.2	Lotus japonicus similar to At3g54350: putative protein
Ljwgs_013012.1	Lotus japonicus similar to At5g60390: translation elongation factor eEF-1 alpha chain (gene A4)
Ljwgs_013048.1	Lotus japonicus similar to At3g07780: unknown protein
Ljwgs_013085.2	Lotus japonicus similar to At2g29630: putative thiamin biosynthesis protein
Ljwgs_013122.1	Lotus japonicus similar to At5g48370: unknown protein
Ljwgs_013164.1	Lotus japonicus similar to Q9AT39: (Q9AT39) SHOOT1 PROTEIN
Ljwgs_013173.2	Lotus japonicus similar to G6PD_MEDSA: (Q42919) GLUCOSE-6-PHOSPHATE 1-DEHYDROGENASE, CY
Ljwgs_013247.1	Lotus japonicus hypothetical protein
Ljwgs_013350.1	Lotus japonicus similar to At3g13460: unknown protein
Ljwgs_013409.1	Lotus japonicus similar to Q9ZTV0: (Q9ZTV0) 5,10-METHYLENETETRAHYDROFOLATE DEHYDROGENAS
Ljwgs_013508.1	Lotus japonicus similar to PSBP_PEA: (P16059) OXYGEN-EVOLVING ENHANCER PROTEIN 2, CHLOR
Ljwgs_013562.2	Lotus japonicus similar to At1g06820: unknown protein
Ljwgs_013591.1	Lotus japonicus similar to At5g33370: unknown protein
Ljwgs_013600.2	Lotus japonicus similar to At1g03950: unknown protein (At1g03950)
Ljwgs_013617.1	Lotus japonicus similar to At2g43360: biotin synthase (Bio B)
Ljwgs_013827.2	Lotus japonicus similar to C823OYBN: (O49858) CYTOCHROME P450 82A3 (EC 1.14.-.-) (P45
Ljwgs_013837.0.1	Lotus japonicus similar to At5g46180: ornithine aminotransferase
Ljwgs_013868.2	Lotus japonicus similar to At4g02880: unknown protein
Ljwgs_013917.1	Lotus japonicus similar to At2g32840: unknown protein
Ljwgs_013981.2	Lotus japonicus similar to At1g71080: unknown protein
Ljwgs_013989.1.1	Lotus japonicus similar to At3g13080: ABC transporter, putative
Ljwgs_014003.1	Lotus japonicus similar to Q40090: (Q40090) SPF1 PROTEIN
Ljwgs_014101.3.1	Lotus japonicus similar to At3g60280: uclacyanin 3
Ljwgs_014243.1	Lotus japonicus similar to At1g27500: unknown protein
Ljwgs_014355.1	Lotus japonicus similar to At3g06430: unknown protein
Ljwgs_014364.1	Lotus japonicus similar to At1g49050: unknown protein
Ljwgs_014399.1	Lotus japonicus similar to At5g01530: chlorophyll a b-binding protein CP29
Ljwgs_014559.1	Lotus japonicus similar to At2g30470: putative VP1 ABI3 family regulatory protein
Ljwgs_014576.1	Lotus japonicus similar to At5g20620: polyubiquitin 4 UBQ4
Ljwgs_014706.1	Lotus japonicus similar to At3g19240: dem-like protein
Ljwgs_014747.1	Lotus japonicus similar to At2g16460: unknown protein
Ljwgs_014813.2	Lotus japonicus similar to At2g27680: unknown protein
Ljwgs_014827.2	Lotus japonicus similar to At4g09670: AX110P like protein
Ljwgs_014829.1	Lotus japonicus similar to Q9M513: (Q9M513) WOUND-INDUCIBLE CARBOXYPEPTIDASE
Ljwgs_014911.1	Lotus japonicus similar to At2g39940: unknown protein
Ljwgs_014914.1	Lotus japonicus similar to At3g48090: disease resistance protein EDS1
Ljwgs_014939.0.1	Lotus japonicus similar to At2g21385: unknown protein
Ljwgs_014946.1	Lotus japonicus similar to At1g75210: cytosolic IMP-GMP specific 5 -nucleotidase like protein
Ljwgs_015007.1	Lotus japonicus similar to At2g28370: unknown protein
Ljwgs_015141.1.1	Lotus japonicus similar to At5g58540: unknown protein
Ljwgs_015158.1	Lotus japonicus similar to Q9XGY7: (Q9XGY7) ACYL COA REDUCTASE
Ljwgs_015301.2	Lotus japonicus similar to At5g60900: S-receptor kinase homolog 2 precursor
Ljwgs_015385.2	Lotus japonicus similar to At2g18905: unknown protein
Ljwgs_015418.2	Lotus japonicus similar to At1g50590: hypothetical protein
Ljwgs_015443.0.1	Lotus japonicus hypothetical protein
Ljwgs_015476.0.1	Lotus japonicus similar to At1g14000: putative protein kinase
Ljwgs_015500.1	Lotus japonicus similar to At1g23260: similar to DNA binding protein (At1g23260)
Ljwgs_015563.1	Lotus japonicus similar to At2g42010: phospholipase D (PLDbeta)
Ljwgs_015583.2	Lotus japonicus similar to At4g04640: ATPase gamma-subunit (AtpC1)
Ljwgs_015611.1	Lotus japonicus similar to At2g31955: molybdopterin synthase (CNX2)
Ljwgs_015696.1	Lotus japonicus similar to Q43234: (Q43234) PECTINESTERASE (EC 3.1.1.11) (PECTIN METHYL
Ljwgs_015734.0.1	Lotus japonicus similar to At1g27385: unknown protein
Ljwgs_015788.1	Lotus japonicus similar to At5g63060: unknown protein
Ljwgs_015920.1	Lotus japonicus similar to At4g09520: phosphonopyruvate decarboxylase-like protein
Ljwgs_015953.1	Lotus japonicus similar to At4g32250: unknown protein
Ljwgs_015975.1	Lotus japonicus similar to At4g38540: monooxygenase 2 (MO2)
Ljwgs_015978.1	Lotus japonicus similar to At1g47480: unknown protein
Ljwgs_015995.1	Lotus japonicus similar to At1g18180: hypothetical protein
Ljwgs_016113.1	Lotus japonicus similar to At4g36440: unknown protein
Ljwgs_016284.1	Lotus japonicus similar to At2g38470: putative WRKY-type DNA binding protein
Ljwgs_016293.1.1	Lotus japonicus similar to At2g18950: tocopherol polyprenyltransferase (TPT1)
Ljwgs_016315.1	Lotus japonicus similar to At2g39720: unknown protein
Ljwgs_016339.2	Lotus japonicus similar to At1g63690: unknown protein
Ljwgs_016353.2.1	Lotus japonicus similar to At5g10695: putative protein
Ljwgs_016455.1	Lotus japonicus similar to At5g13960: unknown protein (At5g13960)
Ljwgs_016495.1	Lotus japonicus similar to At5g17530: phosphoglucomutase-like protein
Ljwgs_016544.1	Lotus japonicus similar to At5g13730: sigma-like factor (SIG4)
Ljwgs_016659.0.1	Lotus japonicus similar to At5g27730: unknown protein
Ljwgs_016682.1	Lotus japonicus similar to Q43790: (Q43790) PEROXIDASE1B PRECURSOR (EC 1.11.1.7) (MYELO
Ljwgs_016747.1	Lotus japonicus similar to CAC38073: (CAC38073) PEROXIDASE1A PRECURSOR (EC 1.11.1.7)
Ljwgs_016778.1	Lotus japonicus similar to At1g71880: sucrose transport protein SUC1
Ljwgs_016990.2	Lotus japonicus similar to At1g67850: At1g67850 F12A21_2
Ljwgs_016994.1	Lotus japonicus similar to At3g27100: unknown protein
Ljwgs_017024.1	Lotus japonicus similar to At3g25530: gamma-hydroxybutyrate dehydrogenase
Ljwgs_017053.1	Lotus japonicus similar to RCA_PHAAU: (O98997) RIBULOSE BISPHOSPHATE CARBOXYLASE OXYGEN
Ljwgs_017175.2	Lotus japonicus similar to COMT_MEDSA: (P28002) CAFFEIC ACID 3-O-METHYLTRANSFERASE (EC
Ljwgs_017226.1	Lotus japonicus similar to At4g02790: unknown protein
Ljwgs_017234.1	Lotus japonicus similar to At3g10570: putative cytochrome P450
Ljwgs_017254.1	Lotus japonicus similar to Q43445: (Q43445) S-ADENOSYL-L-METHIONINE:DELTA24-STEROL-C- M
Ljwgs_017279.1	Lotus japonicus similar to IDHCOYBN: (Q06197) ISOCITRATE DEHYDROGENASE [NADP] (EC 1.1
Ljwgs_017289.3.1	Lotus japonicus similar to At3g11810: unknown protein
Ljwgs_017434.1	Lotus japonicus similar to At5g63190: topoisomerase-like protein
Ljwgs_017595.1	Lotus japonicus similar to At3g11320: unknown protein
Ljwgs_017687.2	Lotus japonicus similar to CB2G_LYCES: (P07369) CHLOROPHYLL A-B BINDING PROTEIN 3C PREC
Ljwgs_017707.1	Lotus japonicus similar to At1g47710: serpin, putative
Ljwgs_017799.2	Lotus japonicus similar to At2g34500: putative cytochrome P450
Ljwgs_017968.1	Lotus japonicus similar to At5g40850: urophorphyrin III methylase (gb|AAB92676.1)
Ljwgs_018007.1	Lotus japonicus similar to P82412: (P82412) PLASTID-SPECIFIC 30S RIBOSOMAL PROTEIN S3,
Ljwgs_018013.1	Lotus japonicus similar to At5g40670: unknown protein
Ljwgs_018057.1	Lotus japonicus similar to At5g59320: nonspecific lipid-transfer protein precursor - like
Ljwgs_018067.1	Lotus japonicus similar to At3g01490: protein kinase like protein
Ljwgs_018124.1	Lotus japonicus similar to At5g53850: unknown protein
Ljwgs_018137.2	Lotus japonicus similar to Q9AUL0: (Q9AUL0) PUTATIVE GLUTAMINE SYNTHETASE
Ljwgs_018152.1.1	Lotus japonicus similar to At3g27050: unknown protein
Ljwgs_018250.1	Lotus japonicus similar to At5g39790: 5 -AMP-activated protein kinase beta-1 subunit - like
Ljwgs_018319.1	Lotus japonicus similar to At1g01770: unknown protein
Ljwgs_018399.2	Lotus japonicus similar to At5g28750: Tha4 protein - like
Ljwgs_018496.2	Lotus japonicus similar to At4g24090: unknown protein
Ljwgs_018509.1	Lotus japonicus similar to O48925: (O48925) CYP82C1P
Ljwgs_018564.1	Lotus japonicus similar to At1g48370: unknown protein
Ljwgs_018577.1	Lotus japonicus similar to GSHR_PEA: (Q43621) GLUTATHIONE REDUCTASE, CYTOSOLIC (EC 1.6.
Ljwgs_018581.1	Lotus japonicus similar to At5g47120: Bax inhibitor-1 like
Ljwgs_018633.1	Lotus japonicus similar to At5g15400: ubiquitin-fusion degradation protein-like
Ljwgs_018693.2	Lotus japonicus similar to At1g53730: LRR receptor-like protein kinase - like (SRF6)
Ljwgs_018808.1	Lotus japonicus similar to At2g40100: putative chlorophyll a b binding protein
Ljwgs_018861.1	Lotus japonicus similar to At3g13510: unknown protein
Ljwgs_018863.1	Lotus japonicus similar to At4g19860: unknown protein
Ljwgs_018999.1	Lotus japonicus similar to Q9FQE0: (Q9FQE0) GLUTATHIONE S-TRANSFERASE GST 18 (EC 2.5.1.
Ljwgs_019074.0.1	Lotus japonicus hypothetical protein
Ljwgs_019097.1	Lotus japonicus similar to Q9SPM8: (Q9SPM8) NOD FACTOR BINDING LECTIN-NUCLEOTIDE PHOSPH
Ljwgs_019136.1	Lotus japonicus similar to Q9XH70: (Q9XH70) HYPOTHETICAL 41.8 KDA PROTEIN (FRAGMENT)
Ljwgs_019165.2	Lotus japonicus similar to At5g43830: aluminum-induced protein-like
Ljwgs_019188.1	Lotus japonicus similar to At4g33790: male sterility 2-like protein
Ljwgs_019239.1	Lotus japonicus similar to At1g07700: unknown protein
Ljwgs_019287.1	Lotus japonicus similar to At5g42765: unknown protein
Ljwgs_019393.1	Lotus japonicus similar to At5g13820: telomeric DNA-binding protein 1 (TBP1)
Ljwgs_019450.1	Lotus japonicus similar to At2g20760: unknown protein
Ljwgs_019489.1	Lotus japonicus similar to At5g22850: protease-like protein
Ljwgs_019532.1	Lotus japonicus similar to At5g15900: putative protein
Ljwgs_019535.1	Lotus japonicus similar to At4g10300: unknown protein
Ljwgs_019624.1	Lotus japonicus similar to At4g33840: putative protein
Ljwgs_019692.1	Lotus japonicus similar to At5g19080: unknown protein
Ljwgs_019722.1	Lotus japonicus similar to Q9ZTX0: (Q9ZTX0) SIMILARITY TO SCAMP37
Ljwgs_019755.2	Lotus japonicus similar to At5g06580: unknown protein
Ljwgs_019774.1	Lotus japonicus similar to At5g04360: pullulanase-like protein (starch debranching enzyme)
Ljwgs_019786.1	Lotus japonicus similar to At5g19500: putative protein
Ljwgs_019786.1.1	Lotus japonicus similar to At5g19500: putative protein
Ljwgs_019836.1	Lotus japonicus similar to At3g48860: putative protein
Ljwgs_019878.2	Lotus japonicus similar to At4g02570: putative cullin-like 1 protein
Ljwgs_019915.0.1	Lotus japonicus similar to At4g17830: putative N-acetylornithine deacetylase
Ljwgs_020385.1	Lotus japonicus similar to At4g21160: unknown protein
Ljwgs_020410.1	Lotus japonicus similar to At5g47040: Lon protease homolog 1 precursor
Ljwgs_020510.1.1	Lotus japonicus similar to At5g40460: unknown protein
Ljwgs_020512.1	Lotus japonicus similar to At5g42010: putative protein
Ljwgs_020518.0.1	Lotus japonicus similar to At1g67300: transport protein like protein
Ljwgs_020577.1	Lotus japonicus similar to At3g49680: branched-chain-amino-acid transaminase -like protein
Ljwgs_020599.1	Lotus japonicus similar to At3g11920: hypothetical protein
Ljwgs_020609.1	Lotus japonicus similar to Q9SXX5: (Q9SXX5) PLASTIDIC ALDOLASE
Ljwgs_020611.1	Lotus japonicus similar to At4g29590: unknown protein
Ljwgs_020645.1	Lotus japonicus similar to Q9FEK8: (Q9FEK8) FERROCHELATASE
Ljwgs_020774.1	Lotus japonicus similar to At2g46860: putative inorganic pyrophosphatase
Ljwgs_020827.1	Lotus japonicus similar to At1g06520: unknown protein
Ljwgs_020836.1	Lotus japonicus similar to Q9RST8: (Q9RST8) CONSERVED HYPOTHETICAL PROTEIN
Ljwgs_020996.2	Lotus japonicus similar to At3g57330: Ca2+-transporting ATPase-like protein
Ljwgs_021122.2	Lotus japonicus similar to Q9XQB0: (Q9XQB0) CARBONIC ANHYDRASE
Ljwgs_021219.1	Lotus japonicus similar to At4g08350: putative protein
Ljwgs_021232.1	Lotus japonicus similar to At3g11210: unknown protein
Ljwgs_021309.1	Lotus japonicus similar to At2g45340: putative receptor-like protein kinase
Ljwgs_021539.1.1	Lotus japonicus similar to At3g26780: unknown protein
Ljwgs_021544.1	Lotus japonicus similar to At5g62200: unknown protein
Ljwgs_021549.2	Lotus japonicus similar to At5g07620: putative protein
Ljwgs_021684.1	Lotus japonicus similar to At1g31930: hypothetical protein
Ljwgs_021740.1	Lotus japonicus similar to At1g32540: zinc-finger containing protein
Ljwgs_021762.1	Lotus japonicus similar to At3g27230: unknown protein
Ljwgs_021767.1	Lotus japonicus similar to At3g47850: unknown protein
Ljwgs_021819.1	Lotus japonicus similar to At4g36360: beta-galactosidase like protein
Ljwgs_021832.1	Lotus japonicus similar to At1g30050: hypothetical protein
Ljwgs_022074.1	Lotus japonicus similar to At1g15030: unknown protein
Ljwgs_022095.2	Lotus japonicus similar to At5g65760: lysosomal Pro-X carboxypeptidase
Ljwgs_022122.1	Lotus japonicus similar to At1g15880: unknown protein
Ljwgs_022333.1	Lotus japonicus similar to GLYM_PEA: (P34899) SERINE HYDROXYMETHYLTRANSFERASE, MITOCHON
Ljwgs_022387.1	Lotus japonicus similar to At1g10040: unknown protein
Ljwgs_022426.1	Lotus japonicus similar to At3g10420: unknown protein
Ljwgs_022609.2	Lotus japonicus similar to At1g11330: receptor-like protein kinase, putative
Ljwgs_022665.1	Lotus japonicus similar to At3g49940: unknown protein
Ljwgs_022742.2	Lotus japonicus similar to At1g77660: unknown protein
Ljwgs_022809.1	Lotus japonicus similar to At2g45910: protein kinase- like
Ljwgs_022860.1	Lotus japonicus similar to At3g18390: unknown protein
Ljwgs_022862.1	Lotus japonicus similar to At4g36250: aldehyde dehydrogenase like protein
Ljwgs_022864.2	Lotus japonicus similar to At5g08660: putative protein
Ljwgs_022939.0.1	Lotus japonicus hypothetical protein
Ljwgs_022989.1.1	Lotus japonicus similar to At5g04460: putative protein
Ljwgs_023035.1	Lotus japonicus similar to At5g45900: autophagy 7 (AtAPG7)
Ljwgs_023036.1	Lotus japonicus similar to At2g30780: hypothetical protein
Ljwgs_023038.1	Lotus japonicus similar to At3g01850: D-ribulose-5-phosphate 3-epimerase like protein
Ljwgs_023094.1	Lotus japonicus similar to At5g58020: unknown protein
Ljwgs_023111.1	Lotus japonicus similar to At5g18130: unknown protein
Ljwgs_023398.2	Lotus japonicus similar to At3g62420: bZip transcription factor AtbZip53
Ljwgs_023474.1	Lotus japonicus similar to At1g28110: serine carboxypeptidase II (At1g28110)
Ljwgs_023475.1	Lotus japonicus similar to At1g68520: putative B-box zinc finger protein
Ljwgs_023505.1	Lotus japonicus similar to At2g17410: unknown protein
Ljwgs_023608.2	Lotus japonicus similar to At2g01320: putative ABC transporter
Ljwgs_023709.1	Lotus japonicus similar to At4g22820: predicted protein
Ljwgs_023918.1	Lotus japonicus similar to At4g36710: SCARECROW-like protein
Ljwgs_023933.3	Lotus japonicus similar to At2g21970: unknown protein
Ljwgs_024001.1	Lotus japonicus similar to At1g06620: oxidoreductase-like protein
Ljwgs_024075.2	Lotus japonicus similar to At3g12340: hypothetical protein
Ljwgs_024157.1	Lotus japonicus similar to At3g01910: sulfite oxidase (SOX)
Ljwgs_024159.1	Lotus japonicus similar to Q9FS22: (Q9FS22) CPABA1 PROTEIN
Ljwgs_024210.1	Lotus japonicus similar to At3g13080: ABC transporter, putative
Ljwgs_024213.1	Lotus japonicus similar to At1g35420: unknown protein
Ljwgs_024323.1	Lotus japonicus similar to At2g42580: unknown protein
Ljwgs_024382.1	Lotus japonicus similar to Q9LSE2: (Q9LSE2) GENOMIC DNA, CHROMOSOME 3, P1 CLONE: MLJ15
Ljwgs_024407.1	Lotus japonicus similar to Q9FPB1: (Q9FPB1) SGT1
Ljwgs_024479.1	Lotus japonicus similar to At1g22370: putative UDP-glucose glucosyltransferase
Ljwgs_024486.1	Lotus japonicus similar to Q9M4V5: (Q9M4V5) PUTATIVE MANDELONITRILE LYASE
Ljwgs_024488.1	Lotus japonicus similar to At3g26070: unknown protein
Ljwgs_024490.1	Lotus japonicus similar to At3g18830: sugar transporter like protein
Ljwgs_024517.1	Lotus japonicus similar to At5g57560: TCH4 protein (gb|AAA92363.1)
Ljwgs_024594.1	Lotus japonicus similar to At3g52155: unknown protein
Ljwgs_024601.2	Lotus japonicus similar to At2g45350: hypothetical protein
Ljwgs_024650.1	Lotus japonicus similar to At3g45300: isovaleryl-CoA-dehydrogenase precursor (IVD)
Ljwgs_024820.1	Lotus japonicus similar to At5g36250: protein phosphatase-2C PP2C-like
Ljwgs_024868.1	Lotus japonicus similar to Q9FQ74: (Q9FQ74) BIOTIN CARBOXYL CARRIER PROTEIN SUBUNIT (EC
Ljwgs_024885.1	Lotus japonicus similar to At5g01160: unknown protein
Ljwgs_024974.1	Lotus japonicus similar to At5g40850: urophorphyrin III methylase (gb|AAB92676.1)
Ljwgs_025010.1	Lotus japonicus similar to At1g14790: RNA-directed RNA polymerase, putative
Ljwgs_025083.1	Lotus japonicus similar to At4g24160: unknown protein
Ljwgs_025165.1	Lotus japonicus similar to At4g32591: unknown protein
Ljwgs_025170.2	Lotus japonicus similar to At3g50530: calcium calmodulin-dependent protein kinase CaMK1
Ljwgs_025173.0.1	Lotus japonicus similar to At5g58140: non phototropic hypocotyl 1-like (NPL1)
Ljwgs_025174.1	Lotus japonicus similar to Q9SPM8: (Q9SPM8) NOD FACTOR BINDING LECTIN-NUCLEOTIDE PHOSPH
Ljwgs_025208.1	Lotus japonicus similar to At1g06310: hypothetical protein
Ljwgs_025247.1	Lotus japonicus similar to At4g02600: AtMlo-h1-like protein
Ljwgs_025349.1	Lotus japonicus similar to At2g41560: putative Ca2+-ATPase
Ljwgs_025453.1.1	Lotus japonicus similar to At5g20500: glutaredoxin
Ljwgs_025543.1	Lotus japonicus similar to At1g74910: putative GDP-mannose pyrophosphorylase
Ljwgs_025633.1	Lotus japonicus similar to O24135: (O24135) CITRATE SYNTHASE (EC 4.1.3.7)
Ljwgs_025640.1	Lotus japonicus similar to Q9SB96: (Q9SB96) RNA HELICASE
Ljwgs_025889.2.1	Lotus japonicus similar to At3g15352: copper chaperone COX17-1
Ljwgs_026248.2	Lotus japonicus similar to At5g23090: TATA-binding protein-associated phosphoprotein Dr1 protein homolog (sp|P49592)
Ljwgs_026317.2	Lotus japonicus similar to At5g42680: putative protein
Ljwgs_026392.2	Lotus japonicus similar to At1g80160: unknown protein
Ljwgs_026446.2	Lotus japonicus similar to PSAHPIOL: (P22179) PHOTOSYSTEM I REACTION CENTRE SUBUNIT V
Ljwgs_026542.1	Lotus japonicus similar to At1g54780: unknown protein
Ljwgs_026546.1	Lotus japonicus similar to Q9M6U1: (Q9M6U1) HOMOGENTISATE 1,2-DIOXYGENASE (EC 1.13.11.5
Ljwgs_026759.1	Lotus japonicus similar to At1g08410: unknown protein
Ljwgs_026941.1	Lotus japonicus similar to At1g11050: Ser Thr protein kinase isolog
Ljwgs_026965.0.1	Lotus japonicus similar to At1g28100: unknown protein
Ljwgs_026966.1	Lotus japonicus similar to O81927: (O81927) THAUMATIN-LIKE PROTEIN PR-5A PRECURSOR
Ljwgs_026968.1	Lotus japonicus similar to At2g45990: unknown protein
Ljwgs_027141.1	Lotus japonicus similar to O82460: (O82460) RAC GTPASE ACTIVATING PROTEIN 3 (FRAGMENT)
Ljwgs_027220.1	Lotus japonicus similar to At5g23720: unknown protein
Ljwgs_027234.1	Lotus japonicus similar to At3g14270: unknown protein
Ljwgs_027307.1	Lotus japonicus similar to At1g70670: unknown protein
Ljwgs_027357.1	Lotus japonicus similar to At4g24810: unknown protein
Ljwgs_027359.1	Lotus japonicus similar to At2g13440: similar to glucose inhibited division protein A from prokaryotes
Ljwgs_027386.1	Lotus japonicus similar to At1g72520: putative lipoxygenase
Ljwgs_027521.1	Lotus japonicus similar to Q9AVI1: (Q9AVI1) PUTATIVE SENESCENCE-ASSOCIATED PROTEIN (FRA
Ljwgs_027649.1	Lotus japonicus similar to At1g21570: glycine-rich RNA-binding protein grp1a, putative
Ljwgs_027688.1	Lotus japonicus similar to GSHR_PEA: (Q43621) GLUTATHIONE REDUCTASE, CYTOSOLIC (EC 1.6.
Ljwgs_027692.1	Lotus japonicus similar to At1g57610: unknown (At1g57610)
Ljwgs_027833.1	Lotus japonicus similar to Q9FQ10: (Q9FQ10) SUCROSE-PHOSPHATASE (EC 3.1.3.24)
Ljwgs_027865.1	Lotus japonicus similar to At3g04350: unknown protein
Ljwgs_027909.1	Lotus japonicus similar to At5g66320: GATA-binding transcription factor-like protein
Ljwgs_027932.1	Lotus japonicus similar to At3g50685: unknown protein
Ljwgs_028107.1	Lotus japonicus similar to At5g19620: unknown protein
Ljwgs_028172.2	Lotus japonicus similar to At1g32700: unknown protein
Ljwgs_028202.1	Lotus japonicus similar to Q9FSH3: (Q9FSH3) AMMONIUM TRANSPORTER (AMT1.1)
Ljwgs_028276.1	Lotus japonicus similar to At5g62890: permease 1 - like protein
Ljwgs_028307.1	Lotus japonicus similar to At5g36790: p-nitrophenylphosphatase-like protein
Ljwgs_028427.1	Lotus japonicus similar to At3g03770: unknown protein
Ljwgs_028530.1	Lotus japonicus similar to At1g16720: unknown protein (At1g16720)
Ljwgs_028558.1	Lotus japonicus similar to At4g24780: pectate lyase like protein
Ljwgs_028716.2	Lotus japonicus similar to At2g22870: putative nucleotide-binding protein
Ljwgs_028792.1	Lotus japonicus similar to At5g64010: unknown protein
Ljwgs_028870.1	Lotus japonicus similar to At3g61470: Lhca2 protein
Ljwgs_028954.1	Lotus japonicus similar to Q9ZST9: (Q9ZST9) TIC22
Ljwgs_028960.1	Lotus japonicus similar to At3g17850: protein kinase like protein
Ljwgs_029001.1	Lotus japonicus similar to Q9FUU5: (Q9FUU5) CINNAMATE-4-HYDROXYLASE
Ljwgs_029019.1	Lotus japonicus similar to At1g29050: unknown protein
Ljwgs_029034.1	Lotus japonicus similar to At2g03340: putative WRKY DNA-binding protein
Ljwgs_029069.2	Lotus japonicus similar to Q9SQK5: (Q9SQK5) PUTATIVE SUCROSE TRANSPORTER
Ljwgs_029240.2	Lotus japonicus similar to At4g17050: unknown protein
Ljwgs_029283.1	Lotus japonicus similar to At4g14240: unknown protein
Ljwgs_029407.1	Lotus japonicus similar to At1g34220: hypothetical protein
Ljwgs_029408.2	Lotus japonicus similar to Q9SWE3: (Q9SWE3) CYTOCHROME P450
Ljwgs_029412.0.1	Lotus japonicus similar to At5g40850: urophorphyrin III methylase (gb|AAB92676.1)
Ljwgs_029670.0.1	Lotus japonicus hypothetical protein
Ljwgs_029758.1	Lotus japonicus similar to At2g06030: hypothetical protein
Ljwgs_029814.1	Lotus japonicus similar to At4g16390: salt-inducible protein homolog
Ljwgs_029872.1	Lotus japonicus similar to At5g66090: unknown protein
Ljwgs_029922.2	Lotus japonicus similar to At3g11760: unknown protein
Ljwgs_029923.1	Lotus japonicus similar to At3g55960: unknown protein
Ljwgs_029942.1	Lotus japonicus similar to Q9C5A3: (Q9C5A3) NADH DEHYDROGENASE-LIKE PROTEIN
Ljwgs_029953.1	Lotus japonicus similar to At5g14970: seed maturation -like protein
Ljwgs_029992.1	Lotus japonicus similar to At4g18740: hypothetical protein
Ljwgs_030092.1	Lotus japonicus similar to At4g33790: male sterility 2-like protein
Ljwgs_030271.1	Lotus japonicus similar to At4g37990: cinnamyl-alcohol dehydrogenase ELI3-2
Ljwgs_030339.1	Lotus japonicus similar to Q9M2F3: (Q9M2F3) HYPOTHETICAL 90.8 KDA PROTEIN
Ljwgs_030453.1	Lotus japonicus similar to Q40313: (Q40313) S-ADENOSYL-L-METHIONINE:TRANS-CAFFEOYL-COA
Ljwgs_030703.0.1	Lotus japonicus hypothetical protein
Ljwgs_030828.2	Lotus japonicus similar to At4g08870: arginase
Ljwgs_030963.2	Lotus japonicus similar to At4g12830: hydrolase like protein
Ljwgs_030969.0.1	Lotus japonicus similar to At1g26360: hypothetical protein
Ljwgs_030984.1	Lotus japonicus similar to O80412: (O80412) MITOCHONDRIAL PHOSPHATE TRANSPORTER
Ljwgs_031181.1	Lotus japonicus similar to At1g17440: unknown protein
Ljwgs_031288.1	Lotus japonicus similar to At5g52900: unknown protein
Ljwgs_031438.1	Lotus japonicus similar to At3g54700: phosphate transport protein
Ljwgs_031458.1.1	Lotus japonicus similar to At3g58140: phenylalanine-tRNA synthetase-like protein
Ljwgs_031570.1	Lotus japonicus similar to At3g44880: lethal leaf-spot 1 homolog Lls1
Ljwgs_031662.1	Lotus japonicus similar to AAK58012: (AAK58012) VERTICILLIUM WILT DISEASE RESISTANCE PR
Ljwgs_031781.1	Lotus japonicus similar to At3g27300: glucose-6-phosphate 1-dehydrogenase, putative
Ljwgs_031859.1	Lotus japonicus similar to At3g21300: unknown protein
Ljwgs_032009.1	Lotus japonicus similar to At2g39770: GDP-mannose pyrophosphorylase
Ljwgs_032027.1	Lotus japonicus similar to At2g18890: putative protein kinase
Ljwgs_032114.1	Lotus japonicus similar to At1g04420: unknown protein
Ljwgs_032117.1	Lotus japonicus similar to At2g01190: unknown protein
Ljwgs_032399.2	Lotus japonicus similar to At1g09920: unknown protein
Ljwgs_032513.2	Lotus japonicus similar to Q40210: (Q40210) RAB5B
Ljwgs_032594.1	Lotus japonicus similar to Q9ZP12: (Q9ZP12) GLUCAN ENDO-1,3-BETA-D-GLUCOSIDASE PRECURSO
Ljwgs_032629.1	Lotus japonicus similar to At4g08180: unknown protein
Ljwgs_032681.1	Lotus japonicus similar to At2g47800: MRP-like ABC transporter
Ljwgs_032901.1	Lotus japonicus similar to P93333: (P93333) PR10-1 PROTEIN
Ljwgs_033060.1	Lotus japonicus similar to At4g32190: unknown protein
Ljwgs_033276.1	Lotus japonicus similar to At2g41340: putative DNA-directed RNA polymerase 23kD subunit
Ljwgs_033344.0.2	Lotus japonicus similar to At4g12560: putative protein
Ljwgs_033436.3	Lotus japonicus similar to Q9SPJ5: (Q9SPJ5) DIHYDROFLAVONOL-4-REDUCTASE DFR1
Ljwgs_033445.1	Lotus japonicus similar to At1g71970: unknown protein
Ljwgs_033464.1	Lotus japonicus similar to P93697: (P93697) CPRD12 PROTEIN
Ljwgs_033557.1	Lotus japonicus similar to CLPA_PEA: (P35100) ATP-DEPENDENT CLP PROTEASE ATP-BINDING SU
Ljwgs_033722.1	Lotus japonicus similar to At2g47900: Tub family like protein
Ljwgs_033912.1	Lotus japonicus similar to PMGI_RICCO: (P35493) 2,3-BISPHOSPHOGLYCERATE-INDEPENDENT PHO
Ljwgs_034228.1	Lotus japonicus similar to At5g02500: dnaK-type molecular chaperone hsc70.1
Ljwgs_034398.1	Lotus japonicus similar to At4g17720: unknown protein
Ljwgs_034583.3	Lotus japonicus similar to At2g42490: putative copper amine oxidase
Ljwgs_034889.1	Lotus japonicus similar to At1g32120: hypothetical protein
Ljwgs_034971.1	Lotus japonicus similar to At1g09010: putative Bos beta-mannosidase
Ljwgs_035021.0.1	Lotus japonicus similar to At5g35800: putative protein
Ljwgs_035037.1	Lotus japonicus similar to At4g27500: unknown protein
Ljwgs_035152.1	Lotus japonicus similar to At2g28940: putative protein kinase
Ljwgs_035177.1	Lotus japonicus similar to At1g12360: unknown protein (At1g12360)
Ljwgs_035187.1	Lotus japonicus similar to At4g32400: adenylate translocator (brittle-1) - like protein
Ljwgs_035191.1	Lotus japonicus similar to At2g30080: putative Fe(II) transport protein
Ljwgs_035204.1	Lotus japonicus similar to At4g30810: serine carboxypeptidase II like protein
Ljwgs_035395.1	Lotus japonicus similar to At5g27030: unknown protein
Ljwgs_035506.1	Lotus japonicus similar to Q9M3Z3: (Q9M3Z3) PUTATIVE PTS PROTEIN
Ljwgs_035507.1	Lotus japonicus similar to At4g21250: hypothetical protein
Ljwgs_035525.1	Lotus japonicus similar to At4g36720: putative protein
Ljwgs_035549.0.1	Lotus japonicus hypothetical protein
Ljwgs_035551.1	Lotus japonicus similar to At1g74880: unknown protein
Ljwgs_035589.1	Lotus japonicus similar to ARG7_PHAAU: (P32295) INDOLE-3-ACETIC ACID INDUCED PROTEIN AR
Ljwgs_035621.1	Lotus japonicus similar to At3g14270: unknown protein
Ljwgs_035763.1	Lotus japonicus similar to At3g19960: myosin
Ljwgs_035846.1.1	Lotus japonicus similar to At1g43590: hypothetical protein
Ljwgs_035897.1	Lotus japonicus similar to At4g21880: putative protein
Ljwgs_035995.2	Lotus japonicus similar to At3g54810: unknown protein
Ljwgs_036015.1.1	Lotus japonicus similar to At3g06580: galactose kinase
Ljwgs_036028.1	Lotus japonicus similar to At1g21920: phosphatidylinositol-4-phosphate 5-kinase like protein
Ljwgs_036067.1	Lotus japonicus similar to C7D9OYBN: (O81971) CYTOCHROME P450 71D9 (EC 1.14.-.-) (P45
Ljwgs_036130.1	Lotus japonicus similar to At3g24450: unknown protein
Ljwgs_036146.1	Lotus japonicus similar to Q9ZS21: (Q9ZS21) GLYOXALASE I (EC 4.4.1.5)
Ljwgs_036211.1	Lotus japonicus similar to PSY_CUCME: (P49293) PHYTOENE SYNTHASE PRECURSOR (EC 2.5.1.-)
Ljwgs_036268.1	Lotus japonicus similar to At1g50460: hexokinase, putative
Ljwgs_036277.0.1	Lotus japonicus similar to Q9M513: (Q9M513) WOUND-INDUCIBLE CARBOXYPEPTIDASE
Ljwgs_036349.1	Lotus japonicus similar to At1g22360: unknown protein
Ljwgs_036352.1	Lotus japonicus similar to At4g39830: putative L-ascorbate oxidase
Ljwgs_036709.1	Lotus japonicus similar to At1g14205: putative protein
Ljwgs_036743.1	Lotus japonicus similar to Q41038: (Q41038) TYPE II CHLOROPHYLL A B BINDING PROTEIN FRO
Ljwgs_036835.1	Lotus japonicus similar to At5g11850: MAP3K like protein kinase
Ljwgs_037186.1	Lotus japonicus similar to At4g11680: unknown protein
Ljwgs_037248.1	Lotus japonicus similar to At5g64970: mitochondrial carrier protein-like
Ljwgs_037343.1	Lotus japonicus similar to At3g17170: unknown protein
Ljwgs_037456.1	Lotus japonicus similar to At1g32220: unknown protein
Ljwgs_037557.1	Lotus japonicus similar to Q9FQD6: (Q9FQD6) GLUTATHIONE S-TRANSFERASE GST 22 (EC 2.5.1.
Ljwgs_037630.1	Lotus japonicus similar to At1g23740: auxin-induced protein like
Ljwgs_037847.1	Lotus japonicus similar to At3g05990: unknown protein
Ljwgs_037882.1	Lotus japonicus similar to At1g23190: putative phosphoglucomutase
Ljwgs_038098.1	Lotus japonicus similar to At1g75350: chloroplast 50S ribosomal protein L31, putative
Ljwgs_038111.1	Lotus japonicus similar to At2g01630: beta-1,3-glucanase like protein
Ljwgs_038160.1	Lotus japonicus similar to At4g09750: putative protein
Ljwgs_038202.0.1	Lotus japonicus hypothetical protein
Ljwgs_038224.1	Lotus japonicus similar to At2g01320: putative ABC transporter
Ljwgs_038402.1	Lotus japonicus similar to At3g56950: unknown protein
Ljwgs_038417.1	Lotus japonicus similar to At4g21450: unknown protein
Ljwgs_038611.2	Lotus japonicus similar to At5g54590: serine threonine-specific protein kinase-like protein
Ljwgs_038744.1	Lotus japonicus similar to Q9LEA9: (Q9LEA9) LIPOXYGENASE (EC 1.13.11.12)
Ljwgs_038789.1	Lotus japonicus similar to At4g12570: polyubiquitin-like protein
Ljwgs_038851.1	Lotus japonicus similar to Q9SEC1: (Q9SEC1) CYTOSOLIC FRUCTOSE-1,6-BISPHOSPHATE (FRAGME
Ljwgs_038897.1	Lotus japonicus similar to At3g47860: unknown protein
Ljwgs_038927.1	Lotus japonicus similar to At2g31570: putative glutathione peroxidase
Ljwgs_039089.2	Lotus japonicus similar to At2g45240: putative methionine aminopeptidase
Ljwgs_039295.1	Lotus japonicus similar to O04894: (O04894) TRANSALDOLASE (EC 2.2.1.2) (DIHYDROXYACETON
Ljwgs_039330.1	Lotus japonicus similar to At5g17170: unknown protein
Ljwgs_039412.1	Lotus japonicus similar to At4g31020: unknown protein
Ljwgs_039603.1	Lotus japonicus similar to PSBP_PEA: (P16059) OXYGEN-EVOLVING ENHANCER PROTEIN 2, CHLOR
Ljwgs_039604.1	Lotus japonicus similar to At3g27820: putative cytosolic monodehydroascorbate reductase
Ljwgs_039694.1	Lotus japonicus similar to At5g08380: alpha-galactosidase - like protein
Ljwgs_039797.2	Lotus japonicus similar to At5g52510: scarecrow-like 8 (SCL8)
Ljwgs_039885.1	Lotus japonicus similar to At5g56890: unknown protein
Ljwgs_040039.1	Lotus japonicus similar to At2g33590: putative cinnamoyl-CoA reductase
Ljwgs_040215.2	Lotus japonicus similar to At3g56200: unknown protein
Ljwgs_040249.1	Lotus japonicus similar to At1g10522: unknown protein
Ljwgs_040273.1	Lotus japonicus similar to At5g60570: putative protein
Ljwgs_040290.1	Lotus japonicus similar to At3g16340: putative ABC transporter
Ljwgs_040360.1	Lotus japonicus similar to At1g69450: hypothetical protein
Ljwgs_040410.1	Lotus japonicus similar to At2g21620: RD2 protein (RD2)
Ljwgs_040572.1	Lotus japonicus similar to At1g14820: SEC14, phosphatidylinositol phosphatidylcholine transfer protein, putative
Ljwgs_040657.1	Lotus japonicus similar to At5g08400: unknown protein
Ljwgs_040898.1	Lotus japonicus similar to Q9SMC2: (Q9SMC2) ACETOLACTATE SYNTHASE SMALL SUBUNIT
Ljwgs_040934.1	Lotus japonicus similar to At5g23700: putative protein
Ljwgs_041162.1	Lotus japonicus similar to At4g28706: unknown protein
Ljwgs_041280.1	Lotus japonicus similar to At1g12230: unknown protein
Ljwgs_041442.1	Lotus japonicus similar to At3g13620: unknown protein
Ljwgs_041883.1	Lotus japonicus similar to O04163: (O04163) CYTOCHROME P450
Ljwgs_042000.1	Lotus japonicus similar to At3g57080: unknown protein
Ljwgs_042082.1	Lotus japonicus similar to Q9FQD6: (Q9FQD6) GLUTATHIONE S-TRANSFERASE GST 22 (EC 2.5.1.
Ljwgs_042139.1	Lotus japonicus similar to At3g03790: unknown protein
Ljwgs_042189.2	Lotus japonicus similar to At5g42250: alcohol dehydrogenase
Ljwgs_042237.1	Lotus japonicus similar to UCRI_PEA: (P26291) CYTOCHROME B6-F COMPLEX IRON-SULFUR SUBUN
Ljwgs_042302.2	Lotus japonicus similar to At3g15900: unknown protein
Ljwgs_042348.1	Lotus japonicus similar to CP71_PERAE: (P24465) CYTOCHROME P450 71A1 (EC 1.14.-.-) (CYP
Ljwgs_042490.1	Lotus japonicus similar to At5g64610: histone acetyltransferase
Ljwgs_042493.2.1	Lotus japonicus similar to At5g65810: unknown protein
Ljwgs_042587.1	Lotus japonicus similar to At2g41130: putative bHLH transcription factor (bHLH106)
Ljwgs_042686.1	Lotus japonicus similar to At5g16730: putative protein
Ljwgs_042741.1	Lotus japonicus similar to At3g13950: unknown protein
Ljwgs_042811.1	Lotus japonicus similar to At3g47860: unknown protein
Ljwgs_042816.1	Lotus japonicus similar to At3g44110: dnaJ protein homolog atj3
Ljwgs_042909.1	Lotus japonicus similar to Q9LLR1: (Q9LLR1) ACETYL-COA CARBOXYLASE (EC 6.4.1.2)
Ljwgs_042910.2.1	Lotus japonicus similar to At5g05830: unknown protein
Ljwgs_043186.2	Lotus japonicus similar to At5g62030: unknown protein (At5g62030)
Ljwgs_043382.1	Lotus japonicus similar to At4g11410: unknown protein
Ljwgs_043396.1	Lotus japonicus similar to At4g39350: cellulose synthase catalytic subunit (Ath-A)
Ljwgs_043451.1	Lotus japonicus similar to At4g18365: protease HhoA like precursor
Ljwgs_043569.1	Lotus japonicus similar to At5g28050: putative cytidine deaminase - like
Ljwgs_043624.1	Lotus japonicus similar to At2g39890: proline transporter 1
Ljwgs_043681.1	Lotus japonicus similar to At3g09735: unknown protein
Ljwgs_043891.1	Lotus japonicus similar to O48537: (O48537) PUTATIVE SUGAR TRANSPORTER
Ljwgs_043945.1	Lotus japonicus similar to At5g41260: protein kinase-like
Ljwgs_043949.1	Lotus japonicus similar to At1g07630: unknown protein
Ljwgs_044051.1	Lotus japonicus similar to At1g79870: putative D-isomer specific 2-hydroxyacid dehydrogenase
Ljwgs_044094.1	Lotus japonicus similar to At1g22370: putative UDP-glucose glucosyltransferase
Ljwgs_044096.1	Lotus japonicus similar to At3g02570: putative mannose-6-phosphate isomerase
Ljwgs_044221.2	Lotus japonicus similar to At3g10700: galactokinase-like protein
Ljwgs_044281.1	Lotus japonicus similar to At5g21990: unknown protein
Ljwgs_044453.1	Lotus japonicus similar to At5g05690: cytochrome P450 90A1 (sp|Q42569)
Ljwgs_044666.1	Lotus japonicus similar to At4g17050: unknown protein
Ljwgs_044873.1	Lotus japonicus similar to Q9LLK7: (Q9LLK7) HYPOTHETICAL 11.9 KDA PROTEIN
Ljwgs_044982.2	Lotus japonicus similar to At3g01510: unknown protein
Ljwgs_045135.1	Lotus japonicus similar to At3g29320: alpha-glucan phosphorylase, putative
Ljwgs_045180.1	Lotus japonicus similar to At3g44100: unknown protein
Ljwgs_045184.1	Lotus japonicus similar to At5g13730: sigma-like factor (SIG4)
Ljwgs_045188.1	Lotus japonicus similar to At5g65380: unknown protein
Ljwgs_045244.1	Lotus japonicus similar to At1g69390: unknown protein
Ljwgs_045290.1	Lotus japonicus similar to At2g27100: unknown protein
Ljwgs_045345.1	Lotus japonicus similar to At4g17615: calcineurin B-like protein 1 (CBL1)
Ljwgs_045346.1	Lotus japonicus similar to At1g71080: unknown protein
Ljwgs_045463.1	Lotus japonicus similar to At3g54090: fructokinase - like protein
Ljwgs_045466.1	Lotus japonicus similar to At4g13930: hydroxymethyltransferase
Ljwgs_045511.1	Lotus japonicus similar to Q9SXX5: (Q9SXX5) PLASTIDIC ALDOLASE
Ljwgs_045517.1	Lotus japonicus similar to At1g67320: unknown protein
Ljwgs_045766.2	Lotus japonicus similar to O48925: (O48925) CYP82C1P
Ljwgs_045779.1.1	Lotus japonicus similar to Q9ZWS2: (Q9ZWS2) FLAVONOID 3-O-GALACTOSYL TRANSFERASE
Ljwgs_045800.1	Lotus japonicus similar to At1g76160: unknown protein
Ljwgs_045866.1	Lotus japonicus similar to At1g30360: ERD4 protein (ERD4)
Ljwgs_045912.1	Lotus japonicus similar to At1g02205: CER1 protein
Ljwgs_046040.1	Lotus japonicus similar to Q9FRU4: (Q9FRU4) PUTATIVE NITRATE TRANSPORTER NRT1-3
Ljwgs_046135.1	Lotus japonicus similar to HEM6OYBN: (P35055) COPROPORPHYRINOGEN III OXIDASE, CHLOROP
Ljwgs_046143.1	Lotus japonicus similar to At3g09560: unknown protein
Ljwgs_046152.1	Lotus japonicus similar to At4g08350: putative protein
Ljwgs_046163.1	Lotus japonicus similar to At2g11520: putative protein kinase
Ljwgs_046229.1	Lotus japonicus similar to At1g11330: receptor-like protein kinase, putative
Ljwgs_046230.1	Lotus japonicus similar to At4g08900: arginase
Ljwgs_046279.1	Lotus japonicus similar to At1g24440: unknown protein
Ljwgs_046311.1	Lotus japonicus similar to At1g67740: putative photosystem II core complex protein
Ljwgs_046367.1	Lotus japonicus similar to At2g13440: similar to glucose inhibited division protein A from prokaryotes
Ljwgs_046433.1	Lotus japonicus similar to PGMU_PEA: (Q9SM60) PHOSPHOGLUCOMUTASE, CYTOPLASMIC (EC 5.4.2
Ljwgs_046441.1	Lotus japonicus similar to At5g26340: hexose transporter - like protein
Ljwgs_046629.1	Lotus japonicus similar to At2g47900: Tub family like protein
Ljwgs_046735.0.1	Lotus japonicus similar to Q9LEN2: (Q9LEN2) NAD-DEPENDENT MALIC ENZYME (MALATE OXIDORED
Ljwgs_046844.2	Lotus japonicus similar to At1g52190: peptide transporter like protein
Ljwgs_046849.1	Lotus japonicus similar to At4g33680: unknown protein
Ljwgs_047096.1	Lotus japonicus similar to At2g17530: putative protein kinase
Ljwgs_047114.1	Lotus japonicus similar to At5g64040: photosystem I reaction centre subunit psaN precursor (PSI-N) (sp|P49107)
Ljwgs_047290.1	Lotus japonicus similar to At1g02205: CER1 protein
Ljwgs_047409.1	Lotus japonicus similar to At1g22370: putative UDP-glucose glucosyltransferase
Ljwgs_047414.1	Lotus japonicus similar to At5g42000: putative protein
Ljwgs_047643.1.1	Lotus japonicus similar to At2g41190: unknown protein
Ljwgs_047708.1	Lotus japonicus similar to At5g25770: unknown protein
Ljwgs_047868.1	Lotus japonicus similar to At5g65380: unknown protein
Ljwgs_047911.0.1	Lotus japonicus hypothetical protein
Ljwgs_047944.1	Lotus japonicus similar to At3g47730: ABC-type transport protein-like protein
Ljwgs_048170.1	Lotus japonicus similar to At3g12250: bZip transcription factor TGA6 AtbZip45
Ljwgs_048384.1	Lotus japonicus similar to At5g04040: unknown protein
Ljwgs_048385.1	Lotus japonicus similar to At1g17820: unknown protein
Ljwgs_048503.1.1	Lotus japonicus similar to At2g04570: putative GDSL-motif lipase hydrolase
Ljwgs_048678.1	Lotus japonicus similar to At4g12910: serine carboxypeptidase 1 precursor-like protein
Ljwgs_048986.1	Lotus japonicus similar to At5g47070: protein serine threonine kinase-like
Ljwgs_048998.1	Lotus japonicus similar to At4g02730: putative WD-repeat protein
Ljwgs_049002.2	Lotus japonicus similar to At1g71190: unknown protein
Ljwgs_049255.1	Lotus japonicus similar to At4g27800: protein phosphatase homolog (PPH1)
Ljwgs_049282.1	Lotus japonicus similar to Q9LGH1: (Q9LGH1) P0406H10.3 PROTEIN (OJ1174_D05.8 PROTEIN)
Ljwgs_049330.1	Lotus japonicus similar to At2g13440: similar to glucose inhibited division protein A from prokaryotes
Ljwgs_049894.1	Lotus japonicus similar to Q9SXX4: (Q9SXX4) PLASTIDIC ALDOLASE NPALDP1
Ljwgs_050226.2	Lotus japonicus similar to At3g49490: putative protein
Ljwgs_050358.1	Lotus japonicus similar to S17PPIOL: (O20252) SEDOHEPTULOSE-1,7-BISPHOSPHATASE, CHLOR
Ljwgs_050409.1	Lotus japonicus similar to At5g25770: unknown protein
Ljwgs_050428.1	Lotus japonicus similar to At3g46630: unknown protein
Ljwgs_050676.1	Lotus japonicus similar to At1g74750:
Ljwgs_050736.1	Lotus japonicus similar to Q9M4H5: (Q9M4H5) PUTATIVE RIPENING-RELATED PROTEIN
Ljwgs_050744.1	Lotus japonicus similar to At2g43170: unknown protein
Ljwgs_050760.1	Lotus japonicus similar to At5g10490: unknown protein
Ljwgs_050778.1	Lotus japonicus similar to At1g57770: unknown protein
Ljwgs_050939.1	Lotus japonicus similar to At5g40650: succinate dehydrogenase iron-protein subunit -like
Ljwgs_051098.0.1	Lotus japonicus similar to At5g52110: unknown protein
Ljwgs_051105.1	Lotus japonicus similar to At1g67310: hypothetical protein
Ljwgs_051150.1	Lotus japonicus similar to At2g42990: putative GDSL-motif lipase hydrolase
Ljwgs_051172.1	Lotus japonicus similar to Q9SDG8: (Q9SDG8) ESTS AU068544(C30430)
Ljwgs_051292.1	Lotus japonicus similar to At1g55850: putative cellulose synthase catalytic subunit (At1g55850)
Ljwgs_051410.1	Lotus japonicus similar to Q9FET8: (Q9FET8) GERANYL DIPHOSPHAT SYNTHASE
Ljwgs_051583.1	Lotus japonicus similar to At4g31750: unknown protein
Ljwgs_051790.1	Lotus japonicus similar to At3g27890: NADPH:quinone oxidoreductase (NQR)
Ljwgs_051930.1	Lotus japonicus similar to At1g77090: Unknown protein
Ljwgs_052144.1	Lotus japonicus similar to At2g30200: putative malonyl-CoA:Acyl carrier protein transacylase
Ljwgs_052364.1	Lotus japonicus similar to At1g76390: hypothetical protein
Ljwgs_052442.1	Lotus japonicus similar to DAPAOYBN: (Q42800) DIHYDRODIPICOLINATE SYNTHASE PRECURSOR
Ljwgs_052805.1	Lotus japonicus similar to At1g56410: hypothetical protein
Ljwgs_053077.1	Lotus japonicus similar to At1g32080: unknown protein
Ljwgs_053086.1.1	Lotus japonicus similar to At4g18930: unknown protein
Ljwgs_053535.1	Lotus japonicus similar to At1g72330: alanine aminotransferase (ALAAT2)
Ljwgs_053605.1	Lotus japonicus similar to At1g21450: scarecrow-like 1 (SCL1)
Ljwgs_053623.1	Lotus japonicus similar to Q9FXC7: (Q9FXC7) F12A21.25
Ljwgs_053737.2	Lotus japonicus similar to At5g01950: putative protein
Ljwgs_053748.1	Lotus japonicus similar to At2g22475: unknown protein
Ljwgs_053843.1	Lotus japonicus similar to At4g02920: unknown protein
Ljwgs_053983.1	Lotus japonicus similar to Q9LJC5: (Q9LJC5) SIMILARITY TO UNKNOWN PROTEIN
Ljwgs_053999.1	Lotus japonicus similar to At2g27600: putative AAA-type ATPase
Ljwgs_054015.2	Lotus japonicus similar to At5g19540: unknown protein
Ljwgs_054107.1	Lotus japonicus similar to Q9ZPL8: (Q9ZPL8) PROTEIN PHOSPHATASE TYPE 2C
Ljwgs_054110.1	Lotus japonicus similar to At4g13670: hypothetical protein
Ljwgs_054315.1	Lotus japonicus similar to Q9FTU3: (Q9FTU3) PUTATIVE BRANCHED-CHAIN AMINO ACID AMINOTRA
Ljwgs_054317.1	Lotus japonicus similar to At4g30790: putative protein
Ljwgs_054452.1	Lotus japonicus similar to At1g21640: unknown protein
Ljwgs_054562.1	Lotus japonicus similar to At5g62360: DC1.2 homologue - like protein
Ljwgs_054563.1	Lotus japonicus similar to At5g24060: putative protein
Ljwgs_054586.1	Lotus japonicus similar to At4g14500: unknown protein
Ljwgs_054664.1	Lotus japonicus similar to At2g28840: unknown protein
Ljwgs_054732.1	Lotus japonicus similar to At4g18700: putative protein kinase
Ljwgs_055001.2.1	Lotus japonicus similar to At1g69390: unknown protein
Ljwgs_055165.1	Lotus japonicus similar to At1g71840: unknown protein (At1g71840)
Ljwgs_055214.1	Lotus japonicus similar to At1g69830: alpha-amylase like protein
Ljwgs_055408.1	Lotus japonicus similar to At4g26270: putative pyrophosphate-dependent phosphofructo-1-kinase
Ljwgs_055505.1	Lotus japonicus similar to P93487: (P93487) PSRT17-1
Ljwgs_055506.1	Lotus japonicus similar to Q38708: (Q38708) SUBTILISIN-LIKE PROTEASE
Ljwgs_055509.1	Lotus japonicus similar to At5g53890: receptor protein kinase-like protein
Ljwgs_055518.1	Lotus japonicus similar to At1g72420: unknown protein
Ljwgs_055592.1	Lotus japonicus similar to At2g22570: unknown protein
Ljwgs_055604.1	Lotus japonicus similar to At1g33780: unknown protein
Ljwgs_055820.1	Lotus japonicus similar to O24470: (O24470) LIPOXYGENASE (EC 1.13.11.12)
Ljwgs_056101.2	Lotus japonicus similar to At5g64040: photosystem I reaction centre subunit psaN precursor (PSI-N) (sp|P49107)
Ljwgs_056330.1	Lotus japonicus similar to At3g58140: phenylalanine-tRNA synthetase-like protein
Ljwgs_056557.1	Lotus japonicus similar to At2g39940: unknown protein
Ljwgs_056639.1	Lotus japonicus similar to At4g04910: putative component of vesicle-mediated transport
Ljwgs_056728.1	Lotus japonicus similar to At1g23800: ldehyde dehydrogenase NAD+ like protein
Ljwgs_056743.1	Lotus japonicus similar to At1g14740: unknown protein
Ljwgs_056906.1.1	Lotus japonicus similar to At4g22570: adenine phosphoribosyltransferase (EC 2.4.2.7) - like protein
Ljwgs_057057.1	Lotus japonicus similar to At4g17620: hypothetical protein
Ljwgs_057146.1	Lotus japonicus similar to SYQ_LUPLU: (P52780) GLUTAMINYL-TRNA SYNTHETASE (EC 6.1.1.18)
Ljwgs_057254.2	Lotus japonicus similar to At3g17800: unknown protein
Ljwgs_057303.1	Lotus japonicus similar to At1g67800: unknown protein
Ljwgs_057606.1	Lotus japonicus similar to O49855: (O49855) ACID PHOSPHATASE
Ljwgs_057636.1	Lotus japonicus similar to O65856: (O65856) GLUCOSE-6-PHOSPHATE 1-DEHYDROGENASE PRECURS
Ljwgs_057808.1	Lotus japonicus similar to At5g54190: NADPH:protochlorophyllide oxidoreductase A (gb|AAC49043.1)
Ljwgs_058060.1	Lotus japonicus similar to At3g02260: unknown protein
Ljwgs_058700.1	Lotus japonicus similar to At3g55960: unknown protein
Ljwgs_058911.1	Lotus japonicus similar to At2g32540: putative cellulose synthase
Ljwgs_058913.1	Lotus japonicus similar to At4g38050: unknown protein
Ljwgs_058991.1	Lotus japonicus similar to At1g74800: unknown protein (At1g74800)
Ljwgs_059017.1	Lotus japonicus similar to At5g63870: ser thr protein phosphatase catalytic subunit-like protein
Ljwgs_059040.1	Lotus japonicus similar to Q9LI16: (Q9LI16) HYPOTHETICAL PROTEIN
Ljwgs_059114.1	Lotus japonicus similar to At4g02790: unknown protein
Ljwgs_059311.1	Lotus japonicus similar to At5g11680: unknown protein
Ljwgs_059344.1	Lotus japonicus similar to At2g27510: putative ferredoxin
Ljwgs_059500.1	Lotus japonicus similar to At5g67030: zeaxanthin epoxidase
Ljwgs_059853.0.1	Lotus japonicus similar to At3g04310: hypothetical protein
Ljwgs_059898.1	Lotus japonicus similar to At3g12160: hypothetical protein
Ljwgs_059965.2	Lotus japonicus similar to At3g44100: unknown protein
Ljwgs_060031.1.1	Lotus japonicus similar to At3g60250: regulatory subunit of protein kinase CK2
Ljwgs_060128.1	Lotus japonicus similar to Q9FT04: (Q9FT04) PUTATIVE PROLINE-RICH PROTEIN APG ISOLOG (F
Ljwgs_060214.1	Lotus japonicus similar to At5g17710: chloroplast GrpE protein
Ljwgs_060219.1	Lotus japonicus similar to At3g16230: unknown protein
Ljwgs_060248.1	Lotus japonicus similar to At5g66200: unknown protein
Ljwgs_060323.1	Lotus japonicus similar to Q9LG10: (Q9LG10) F14J16.28
Ljwgs_060439.1	Lotus japonicus similar to At4g27820: putative beta-glucosidase
Ljwgs_060581.1	Lotus japonicus similar to At2g38410: unknown protein
Ljwgs_060620.1	Lotus japonicus similar to At4g04900: hypothetical protein
Ljwgs_060875.1	Lotus japonicus similar to At3g48050: putative protein
Ljwgs_060964.1	Lotus japonicus similar to At5g63710: receptor-like protein kinase
Ljwgs_060982.1	Lotus japonicus similar to ALFC_PEA: (Q01516) FRUCTOSE-BISPHOSPHATE ALDOLASE 1, CHLOROP
Ljwgs_061484.1.1	Lotus japonicus similar to At3g17650: unknown protein
Ljwgs_061747.1	Lotus japonicus similar to At2g20807: unknown protein
Ljwgs_061978.2	Lotus japonicus similar to Q40313: (Q40313) S-ADENOSYL-L-METHIONINE:TRANS-CAFFEOYL-COA
Ljwgs_062119.1	Lotus japonicus similar to At4g35650: NAD+ dependent isocitrate dehydrogenase -like protein
Ljwgs_062435.1	Lotus japonicus similar to At5g63120: ATP-dependent RNA helicase-like protein
Ljwgs_062666.1	Lotus japonicus similar to At1g74640: unknown protein
Ljwgs_062802.0.1	Lotus japonicus hypothetical protein
Ljwgs_062924.1	Lotus japonicus similar to Q9M513: (Q9M513) WOUND-INDUCIBLE CARBOXYPEPTIDASE
Ljwgs_063197.1	Lotus japonicus similar to At3g24170: glutathione reductase, cytosolic
Ljwgs_063269.1	Lotus japonicus similar to P93333: (P93333) PR10-1 PROTEIN
Ljwgs_063286.1	Lotus japonicus similar to At3g18080: beta-glucosidase like protein
Ljwgs_063381.1	Lotus japonicus similar to At3g24503: aldehyde dehydrogenase
Ljwgs_063463.1	Lotus japonicus similar to At1g43620: unknown protein
Ljwgs_063703.1	Lotus japonicus similar to At1g56500: unknown protein
Ljwgs_063721.1	Lotus japonicus similar to At1g52190: peptide transporter like protein
Ljwgs_063774.1	Lotus japonicus similar to At1g65520: hypothetical protein
Ljwgs_063786.1	Lotus japonicus similar to At5g64440: putative protein
Ljwgs_063787.1	Lotus japonicus similar to At4g29110: putative protein
Ljwgs_063981.1	Lotus japonicus similar to At1g12570: unknown protein
Ljwgs_064368.1	Lotus japonicus similar to Q9C5L8: (Q9C5L8) HYPOTHETICAL 65.5 KDA PROTEIN
Ljwgs_064370.1	Lotus japonicus similar to O23954: (O23954) ENDO-1,4-BETA-GLUCANASE (FRAGMENT)
Ljwgs_064375.1.1	Lotus japonicus similar to At1g64680: unknown protein
Ljwgs_064475.1	Lotus japonicus similar to At3g43230: unknown protein
Ljwgs_064480.1	Lotus japonicus similar to At3g23870: unknown protein
Ljwgs_064595.1	Lotus japonicus similar to At3g51850: calcium-dependent like protein kinase
Ljwgs_064692.1	Lotus japonicus similar to At5g40670: unknown protein
Ljwgs_064982.1	Lotus japonicus similar to At4g02940: unknown protein
Ljwgs_065179.1	Lotus japonicus similar to At4g28050: senescence-associated protein -like
Ljwgs_065209.1	Lotus japonicus similar to At3g54300: synaptobrevin -like protein
Ljwgs_065424.1.1	Lotus japonicus similar to At5g09650: inorganic pyrophosphatase - like protein
Ljwgs_065570.0.1	Lotus japonicus similar to At5g09650: inorganic pyrophosphatase - like protein
Ljwgs_065625.1	Lotus japonicus similar to O22111: (O22111) 6-PHOSPHOGLUCONATE DEHYDROGENASE (EC 1.1.1.
Ljwgs_065697.1	Lotus japonicus similar to Q9AYM5: (Q9AYM5) CPRD49 PROTEIN
Ljwgs_065778.1	Lotus japonicus similar to At5g11840: putative protein
Ljwgs_065796.0.1	Lotus japonicus similar to At4g13670: hypothetical protein
Ljwgs_065942.1	Lotus japonicus similar to At1g10410: unknown protein
Ljwgs_065957.1	Lotus japonicus similar to GSHR_PEA: (Q43621) GLUTATHIONE REDUCTASE, CYTOSOLIC (EC 1.6.
Ljwgs_066047.1	Lotus japonicus similar to At1g54710: unknown protein
Ljwgs_066111.1	Lotus japonicus similar to At3g23840: unknown protein
Ljwgs_066444.1	Lotus japonicus similar to At4g13840: fatty acid elongase - like protein (cer2-like)
Ljwgs_066572.1	Lotus japonicus similar to At1g47750: unknown protein
Ljwgs_066882.1	Lotus japonicus similar to P93489: (P93489) PHOTOTROPIN-LIKE PROTEIN PSPK4
Ljwgs_066906.1	Lotus japonicus similar to At5g38410: ribulose bisphosphate carboxylase small chain 3b precursor (RuBisCO small subunit 3b) (sp|P10798)
Ljwgs_067527.1	Lotus japonicus similar to At4g32250: unknown protein
Ljwgs_067618.1	Lotus japonicus similar to At1g59820: hypothetical protein
Ljwgs_067763.1	Lotus japonicus similar to At1g75660: Dhp1-like protein
Ljwgs_067966.1	Lotus japonicus similar to At1g54320: unknown protein
Ljwgs_068215.1	Lotus japonicus similar to At1g03350: unknown protein
Ljwgs_068224.1	Lotus japonicus similar to At1g18170: unknown protein
Ljwgs_068268.1	Lotus japonicus similar to At4g04910: putative component of vesicle-mediated transport
Ljwgs_068415.1	Lotus japonicus similar to At1g68170: MtN21-like protein
Ljwgs_068489.1	Lotus japonicus similar to At3g24460: unknown protein
Ljwgs_068766.1	Lotus japonicus similar to O49154: (O49154) FERREDOXIN-DEPENDENT GLUTAMATE SYNTHASE (EC
Ljwgs_068816.1	Lotus japonicus similar to Q9FP34: (Q9FP34) P0035H10.7 PROTEIN
Ljwgs_068846.0.1	Lotus japonicus similar to At2g29580: putative RNA-binding protein
Ljwgs_069329.2	Lotus japonicus similar to At5g03800: putative protein
Ljwgs_069379.1	Lotus japonicus similar to At1g16540: molybdenum cofactor sulfurase
Ljwgs_069478.1	Lotus japonicus similar to At1g16180:
Ljwgs_069578.1	Lotus japonicus similar to P93839: (P93839) G HBF-1
Ljwgs_069665.1	Lotus japonicus similar to At1g72340: putative translation initiation factor EIF-2B alpha subunit
Ljwgs_069666.1	Lotus japonicus similar to At1g65780: hypothetical protein
Ljwgs_069677.1	Lotus japonicus similar to At5g46420: unknown protein
Ljwgs_069912.1	Lotus japonicus similar to At3g48070: unknown protein
Ljwgs_070040.1	Lotus japonicus similar to At5g37720: unknown protein
Ljwgs_070861.1	Lotus japonicus similar to At1g15740: putative leucine rich protein
Ljwgs_070937.1.1	Lotus japonicus similar to At1g77090: Unknown protein
Ljwgs_070944.1	Lotus japonicus similar to At1g02840: ribonucleoprotein SF-2 like protein
Ljwgs_071261.1	Lotus japonicus similar to At4g13345: unknown protein
Ljwgs_071388.1	Lotus japonicus similar to At4g39250: putative protein
Ljwgs_071404.1	Lotus japonicus similar to At2g25770: unknown protein
Ljwgs_071845.1	Lotus japonicus similar to At1g57680: unknown protein
Ljwgs_072412.1	Lotus japonicus similar to RCA_MALDO: (Q40281) RIBULOSE BISPHOSPHATE CARBOXYLASE OXYGEN
Ljwgs_072420.1	Lotus japonicus similar to Q9AVI0: (Q9AVI0) PUTATIVE SENESCENCE-ASSOCIATED PROTEIN
Ljwgs_072640.1	Lotus japonicus similar to At1g76160: unknown protein
Ljwgs_072898.1	Lotus japonicus similar to At5g17530: phosphoglucomutase-like protein
Ljwgs_073004.1	Lotus japonicus similar to At5g05980: tetrahydrofolylpolyglutamate synthase-like protein
Ljwgs_073245.1	Lotus japonicus similar to At5g15260: unknown protein
Ljwgs_073246.1	Lotus japonicus similar to At5g50920: ATP-dependent Clp protease, ATP-binding subunit
Ljwgs_073459.1	Lotus japonicus hypothetical protein
Ljwgs_073478.1	Lotus japonicus similar to At5g14660: unknown protein
Ljwgs_073605.1	Lotus japonicus similar to At2g20830: unknown protein
Ljwgs_073795.1	Lotus japonicus similar to At2g45990: unknown protein
Ljwgs_073972.1	Lotus japonicus similar to At1g55960: putative membrane related protein CP5 (At1g55960)
Ljwgs_074180.1.1	Lotus japonicus similar to At1g68220: unknown protein
Ljwgs_074183.1	Lotus japonicus similar to At5g26340: hexose transporter - like protein
Ljwgs_074216.1	Lotus japonicus similar to At2g47800: MRP-like ABC transporter
Ljwgs_074430.1	Lotus japonicus similar to Q40982: (Q40982) CALMODULIN-LIKE PROTEIN
Ljwgs_074559.1	Lotus japonicus similar to At3g03790: unknown protein
Ljwgs_075349.1	Lotus japonicus similar to At1g32520: unknown protein
Ljwgs_075466.1	Lotus japonicus similar to At1g07630: unknown protein
Ljwgs_075575.1	Lotus japonicus similar to At1g69420: hypothetical protein
Ljwgs_075591.1	Lotus japonicus similar to At1g15780: unknown protein
Ljwgs_075865.1	Lotus japonicus similar to LCB2_ROBPS: (Q42372) BARK AGGLUTININ I, POLYPEPTIDE B PRECUR
Ljwgs_075890.1	Lotus japonicus similar to At4g32770: sucrose export defective 1 precursor (SXD1)
Ljwgs_076255.1	Lotus japonicus similar to At5g66090: unknown protein
Ljwgs_076367.1	Lotus japonicus similar to At3g29200: chorismate mutase
Ljwgs_076653.1	Lotus japonicus similar to Q9SNN8: (Q9SNN8) SIMILAR TO 1-AMINOCYCLOPROPANE-1-CARBOXYLAT
Ljwgs_076795.1	Lotus japonicus similar to At3g20920: unknown protein
Ljwgs_076812.1	Lotus japonicus similar to At2g35130: hypothetical protein
Ljwgs_076921.1	Lotus japonicus similar to At3g22850: unknown protein
Ljwgs_077082.2	Lotus japonicus similar to At4g21160: unknown protein
Ljwgs_077174.1	Lotus japonicus similar to At5g22620: phosphoglycerate mutase like protein
Ljwgs_077454.1.1	Lotus japonicus similar to At5g27390: unknown protein
Ljwgs_077567.1	Lotus japonicus similar to At1g16445: unknown protein
Ljwgs_077707.1	Lotus japonicus similar to Q43274: (Q43274) T CYTOPLASM MALE STERILITY RESTORER FACTOR
Ljwgs_077855.1	Lotus japonicus similar to At3g24600: hypothetical protein
Ljwgs_077867.1.1	Lotus japonicus similar to At5g14130: peroxidase ATP20a (emb|CAA67338.1)
Ljwgs_078238.1	Lotus japonicus similar to At3g04720: hevein-like protein precursor
Ljwgs_078615.1	Lotus japonicus similar to At1g63690: unknown protein
Ljwgs_078892.1.1	Lotus japonicus similar to At5g35690: unknown protein
Ljwgs_079150.1	Lotus japonicus similar to At2g38110: unknown protein
Ljwgs_079420.1	Lotus japonicus similar to At2g27280: unknown protein
Ljwgs_079559.1	Lotus japonicus similar to Q43440: (Q43440) LIPOXYGENASE
Ljwgs_080249.2	Lotus japonicus similar to At4g39330: cinnamyl-alcohol dehydrogenase CAD1
Ljwgs_080551.1	Lotus japonicus similar to At1g69370: chorismate mutase like protein
Ljwgs_080840.1	Lotus japonicus similar to At1g01080: ribonucleoprotein, putative
Ljwgs_081259.1	Lotus japonicus similar to At4g28300: predicted proline-rich protein
Ljwgs_081260.1	Lotus japonicus similar to At5g13100: unknown protein
Ljwgs_081377.1	Lotus japonicus similar to At5g17310: UDP-glucose pyrophosphorylase
Ljwgs_081388.1	Lotus japonicus similar to At5g44990: putative protein
Ljwgs_081950.1	Lotus japonicus similar to At3g63530: putative protein
Ljwgs_082300.1	Lotus japonicus similar to At5g13040: putative protein
Ljwgs_082453.1	Lotus japonicus similar to At2g30490: cinnamate-4-hydroxylase
Ljwgs_082464.1	Lotus japonicus similar to At5g47740: unknown protein
Ljwgs_083435.1	Lotus japonicus similar to At5g35220: putative protein
Ljwgs_083596.2	Lotus japonicus similar to At1g12020: unknown protein
Ljwgs_083649.1	Lotus japonicus similar to At5g04360: pullulanase-like protein (starch debranching enzyme)
Ljwgs_083912.1	Lotus japonicus similar to At5g48160: putative protein
Ljwgs_083916.1	Lotus japonicus similar to At5g14450: early nodule-specific protein - like
Ljwgs_084044.1	Lotus japonicus similar to O49855: (O49855) ACID PHOSPHATASE
Ljwgs_084065.1.1	Lotus japonicus similar to At3g52220: unknown protein
Ljwgs_084070.1	Lotus japonicus similar to At5g22620: phosphoglycerate mutase like protein
Ljwgs_084218.1	Lotus japonicus similar to At1g69060: unknown protein
Ljwgs_084477.0.1	Lotus japonicus similar to At5g18400: unknown protein
Ljwgs_084596.1.1	Lotus japonicus similar to At5g01960: unknown protein
Ljwgs_084631.1	Lotus japonicus similar to Q9ZRJ0: (Q9ZRJ0) ORF(AA 1-1338)
Ljwgs_084730.1.1	Lotus japonicus similar to At5g38110: anti-silencing factor 1-like protein
Ljwgs_084758.1	Lotus japonicus similar to At2g30390: putative ferrochelatase precusor
Ljwgs_084813.1	Lotus japonicus similar to At1g01970: hypothetical protein
Ljwgs_085272.0.1	Lotus japonicus similar to At1g27970: unknown protein
Ljwgs_085323.1	Lotus japonicus similar to At2g27600: putative AAA-type ATPase
Ljwgs_085595.1	Lotus japonicus similar to At5g52510: scarecrow-like 8 (SCL8)
Ljwgs_085748.1	Lotus japonicus similar to At4g00850: unknown protein
Ljwgs_086071.2	Lotus japonicus similar to At5g20190: putative protein
Ljwgs_086265.1	Lotus japonicus similar to PGMU_PEA: (Q9SM60) PHOSPHOGLUCOMUTASE, CYTOPLASMIC (EC 5.4.2
Ljwgs_086800.1	Lotus japonicus similar to At3g48770: hypothetical protein
Ljwgs_086813.1	Lotus japonicus similar to At2g17220: protein kinase like protein
Ljwgs_086857.1	Lotus japonicus similar to At2g44500: axi 1 protein-like protein
Ljwgs_087148.2	Lotus japonicus similar to At3g22370: alternative oxidase 1a precursor
Ljwgs_087217.1	Lotus japonicus similar to At1g14560: mitochondrial carrier like protein
Ljwgs_087928.1	Lotus japonicus similar to Q9AV46: (Q9AV46) HYPOTHETICAL 86.7 KDA PROTEIN
Ljwgs_088058.1.1	Lotus japonicus similar to At1g63690: unknown protein
Ljwgs_088116.1	Lotus japonicus similar to At5g62200: unknown protein
Ljwgs_089142.1	Lotus japonicus similar to At1g51610: unknown protein (At1g51610)
Ljwgs_089742.1.1	Lotus japonicus similar to At3g18280: lipid transfer like protein
Ljwgs_089767.1	Lotus japonicus similar to At4g33680: unknown protein
Ljwgs_089792.1	Lotus japonicus similar to At5g33370: unknown protein
Ljwgs_089924.1	Lotus japonicus similar to At5g19370: peptidyl-prolyl cis-trans isomerase - like protein
Ljwgs_090190.1	Lotus japonicus similar to At2g38110: unknown protein
Ljwgs_090314.1	Lotus japonicus similar to At4g33680: unknown protein
Ljwgs_090527.1	Lotus japonicus similar to At2g39760: unknown protein
Ljwgs_090600.1	Lotus japonicus similar to At5g02120: one helix protein (OHP)
Ljwgs_091315.1	Lotus japonicus similar to At3g55530: unknown protein
Ljwgs_091689.1	Lotus japonicus similar to At5g02940: unknown protein
Ljwgs_091697.1	Lotus japonicus similar to Q9AW99: (Q9AW99) GTP BINDING PROTEIN
Ljwgs_091709.1	Lotus japonicus similar to At3g06580: galactose kinase
Ljwgs_092108.1	Lotus japonicus similar to At3g47390: putative protein
Ljwgs_092234.1	Lotus japonicus similar to Q9M4A0: (Q9M4A0) GIBBERELLIN 20-OXIDASE
Ljwgs_092499.1	Lotus japonicus similar to Q9SDI4: (Q9SDI4) SIMILAR TO ARABIDOPSIS THALIANA CHROMOSOME
Ljwgs_092536.1	Lotus japonicus similar to At2g47940: DegP2 protease (DEGP2)
Ljwgs_093080.1.1	Lotus japonicus similar to Q9M5X5: (Q9M5X5) PRUNASIN HYDROLASE ISOFORM PHA PRECURSOR (E
Ljwgs_093198.1	Lotus japonicus similar to At2g21970: unknown protein
Ljwgs_093252.1	Lotus japonicus similar to At4g36810: geranylgeranyl pyrophosphate synthase
Ljwgs_093527.1	Lotus japonicus similar to At3g03080: putative NADP-dependent oxidoreductase
Ljwgs_093680.1	Lotus japonicus similar to At5g06300: lysine decarboxylase-like protein
Ljwgs_094099.1	Lotus japonicus similar to At5g23940: acyltransferase
Ljwgs_094135.1	Lotus japonicus similar to At3g55960: unknown protein
Ljwgs_094219.1	Lotus japonicus hypothetical protein
Ljwgs_095670.1	Lotus japonicus similar to At2g26570: unknown protein
Ljwgs_096133.1	Lotus japonicus similar to Q9AWA6: (Q9AWA6) SERINE THREONINE TYROSINE KINASE
Ljwgs_096691.1	Lotus japonicus similar to At3g44620: protein-tyrosine-phosphatase-like protein
Ljwgs_096715.1	Lotus japonicus similar to At4g15930: dynein light chain like protein
Ljwgs_096940.1	Lotus japonicus similar to At1g48850: unknown protein
Ljwgs_097790.1	Lotus japonicus similar to At5g26030: ferrochelatase-I
Ljwgs_097908.0.1	Lotus japonicus similar to At3g17810: dihydroorotate dehydrogenase like protein
Ljwgs_097910.1	Lotus japonicus similar to Q9LKH7: (Q9LKH7) CYTOCHROME P450
Ljwgs_098080.1	Lotus japonicus similar to At1g66250: beta-1,3-glucanase precursor, putative
Ljwgs_098311.1	Lotus japonicus similar to Q9SC91: (Q9SC91) GLUTAMINE SYNTHETASE I
Ljwgs_098732.2	Lotus japonicus similar to At4g29120: unknown protein
Ljwgs_098880.1	Lotus japonicus similar to At3g55620: eukaryotic translation initiation factor 6 (EIF-6) - like protein
Ljwgs_099263.0.1	Lotus japonicus similar to At1g55370: unknown protein
Ljwgs_099267.1	Lotus japonicus similar to At1g65660: step II splicing factor, putative
Ljwgs_099955.1	Lotus japonicus similar to At4g12830: hydrolase like protein
Ljwgs_100126.1	Lotus japonicus similar to O64406: (O64406) ENVELOPE-LIKE PROTEIN (FRAGMENT)
Ljwgs_100208.1	Lotus japonicus similar to At5g52190: unknown protein
Ljwgs_100696.1	Lotus japonicus similar to At1g01800: putative short-chain dehydrogenase
Ljwgs_100777.1	Lotus japonicus similar to At5g14700: cinnamoyl CoA reductase - like protein
Ljwgs_100987.1	Lotus japonicus similar to At1g15740: putative leucine rich protein
Ljwgs_101344.1	Lotus japonicus similar to Q9AS30: (Q9AS30) P0416G11.14 PROTEIN
Ljwgs_101582.1	Lotus japonicus similar to At2g37490: unknown protein
Ljwgs_101587.1	Lotus japonicus similar to At1g31650: unknown protein
Ljwgs_101672.2	Lotus japonicus similar to At2g20190: unknown protein
Ljwgs_101686.1	Lotus japonicus similar to At5g67360: cucumisin-like serine protease (gb|AAC18851.1)
Ljwgs_101812.1	Lotus japonicus similar to At3g15840: unknown protein
Ljwgs_101923.1	Lotus japonicus similar to Q9AY36: (Q9AY36) HYPOTHETICAL 40.5 KDA PROTEIN
Ljwgs_102083.1	Lotus japonicus similar to At2g31810: acetolactate synthase like protein
Ljwgs_102940.1	Lotus japonicus similar to O49855: (O49855) ACID PHOSPHATASE
Ljwgs_103351.1	Lotus japonicus similar to At5g62020: heat shock factor 6
Ljwgs_103614.0.1	Lotus japonicus similar to At5g05570: putative protein
Ljwgs_104171.1	Lotus japonicus similar to Q9XHM8: (Q9XHM8) XYLOGLUCAN ENDO-TRANSGLYCOSYLASE-LIKE PROTE
Ljwgs_104182.1	Lotus japonicus similar to Q9LKJ6: (Q9LKJ6) WATER-SELECTIVE TRANSPORT INTRINSIC MEMBRAN
Ljwgs_105741.1	Lotus japonicus similar to At3g17940: aldose 1-epimerase like protein
Ljwgs_105742.2	Lotus japonicus similar to At2g34590: putative pyruvate dehydrogenase E1 beta subunit
Ljwgs_106317.1	Lotus japonicus similar to At4g19120: ERD3 protein (ERD3)
Ljwgs_107129.1	Lotus japonicus similar to At3g60100: citrate synthase-like protein
Ljwgs_107382.2	Lotus japonicus similar to At5g24910: cytochrome P450-like protein
Ljwgs_107498.1	Lotus japonicus similar to At2g21385: unknown protein
Ljwgs_107831.1	Lotus japonicus similar to At1g31130: unknown protein
Ljwgs_110431.1	Lotus japonicus similar to At3g26100: unknown protein (MPE11.29)
Ljwgs_110849.1	Lotus japonicus similar to At5g16140: CRS2-like protein
Ljwgs_110862.1	Lotus japonicus similar to Q43781: (Q43781) ASPARTATE AMINOTRANSFERASE (EC 2.6.1.1) (TR
Ljwgs_112054.1	Lotus japonicus similar to At5g11650: lysophospholipase - like protein
Ljwgs_112266.1	Lotus japonicus similar to At4g21450: unknown protein
Ljwgs_112424.1	Lotus japonicus similar to At1g76390: hypothetical protein
Ljwgs_112980.1	Lotus japonicus similar to At5g59750: GTP cyclohydrolase II 3,4-dihydroxy-2-butanone-4-phoshate synthase - like protein
Ljwgs_113869.1	Lotus japonicus similar to At1g50960: hypothetical protein
Ljwgs_114175.1	Lotus japonicus similar to At2g38290: putative ammonium transporter
Ljwgs_114406.1	Lotus japonicus similar to At4g27620: unknown protein
Ljwgs_114821.1	Lotus japonicus similar to At2g38110: unknown protein
Ljwgs_115900.1	Lotus japonicus similar to At2g26250: beta-ketoacyl-CoA synthase (FIDDLEHEAD)
Ljwgs_116217.1	Lotus japonicus similar to At1g58440: unknown protein
Ljwgs_116547.1	Lotus japonicus similar to At4g30691: unknown protein
Ljwgs_116835.1	Lotus japonicus similar to At3g26020: putative B regulatory subunit of protein phosphatase 2A
Ljwgs_118676.1	Lotus japonicus similar to PSBO_PEA: (P14226) OXYGEN-EVOLVING ENHANCER PROTEIN 1, CHLOR
Ljwgs_119003.1	Lotus japonicus similar to At5g07200: gibberellin 20-oxidase
Ljwgs_119158.1	Lotus japonicus similar to At1g12770: ATP-dependent RNA helicase like protein
Ljwgs_119221.2	Lotus japonicus similar to TBB3OYBN: (P28551) TUBULIN BETA CHAIN (FRAGMENT)
Ljwgs_119778.1	Lotus japonicus similar to At1g74640: unknown protein
Ljwgs_120004.1	Lotus japonicus similar to At5g49650: xylulose kinase
Ljwgs_120113.1	Lotus japonicus similar to At3g13560: glucan endo-1,3-beta-glucosidase precursor, putative
Ljwgs_120966.1	Lotus japonicus similar to At3g04600: putative tryptophanyl-tRNA synthetase
Ljwgs_120967.1.1	Lotus japonicus similar to At3g09690: unknown protein
Ljwgs_121072.1	Lotus japonicus similar to Q9SLN8: (Q9SLN8) ALLYL ALCOHOL DEHYDROGENASE
Ljwgs_121110.1	Lotus japonicus similar to Q9ZQT4: (Q9ZQT4) H+ CA2+ EXCHANGER 2
Ljwgs_121160.1	Lotus japonicus similar to At5g44240: ATPase, calcium-transporting
Ljwgs_121661.1	Lotus japonicus similar to At1g26560: beta-glucosidase like protein
Ljwgs_121796.1	Lotus japonicus similar to At3g48080: putative protein
Ljwgs_121922.1	Lotus japonicus similar to At3g19660: unknown protein
Ljwgs_121939.2.1	Lotus japonicus similar to At5g02940: unknown protein
Ljwgs_122223.1	Lotus japonicus similar to At1g20110: unknown protein
Ljwgs_122488.1	Lotus japonicus similar to At4g38620: putative transcription factor (MYB4)
Ljwgs_122800.1	Lotus japonicus similar to At1g54510: unknown protein
Ljwgs_122913.1	Lotus japonicus similar to O65808: (O65808) MAGNESIUM CHELATASE SUBUNIT
Ljwgs_123469.1	Lotus japonicus similar to At1g58080: unknown protein
Ljwgs_123993.1	Lotus japonicus similar to At1g48790: unknown protein
Ljwgs_124834.1	Lotus japonicus similar to Q9AV65: (Q9AV65) HYPOTHETICAL 138.5 KDA PROTEIN
Ljwgs_125971.1	Lotus japonicus similar to At2g22650: putative D-amino acid dehydrogenase
Ljwgs_125992.1	Lotus japonicus similar to At2g29200: putative pumilio Mpt5 family RNA-binding protein
Ljwgs_126316.1	Lotus japonicus similar to Q9XF95: (Q9XF95) PUTATIVE MITOGEN-ACTIVATED PROTEIN KINASE M
Ljwgs_126974.1	Lotus japonicus similar to At4g32770: sucrose export defective 1 precursor (SXD1)
Ljwgs_127000.1	Lotus japonicus similar to Q9M4H5: (Q9M4H5) PUTATIVE RIPENING-RELATED PROTEIN
Ljwgs_127554.1	Lotus japonicus similar to At5g54650: unknown protein
Ljwgs_127677.1	Lotus japonicus similar to At5g14660: unknown protein
Ljwgs_127756.1	Lotus japonicus similar to AAK52154: (AAK52154) HYPOTHETICAL 76.2 KDA PROTEIN
Ljwgs_128029.1	Lotus japonicus similar to At4g38640: unknown protein
Ljwgs_128031.1	Lotus japonicus similar to At4g32770: sucrose export defective 1 precursor (SXD1)
Ljwgs_128318.1	Lotus japonicus similar to At1g06840: receptor protein kinase, putative
Ljwgs_128551.1	Lotus japonicus similar to At1g30270: serine threonine kinase, putative
Ljwgs_128577.2	Lotus japonicus similar to At2g37220: putative RNA-binding protein
Ljwgs_128579.1	cox2 -mitochondrial genome-
Ljwgs_128664.1	Lotus japonicus similar to Q9T0M6: (Q9T0M6) SUCROSE SYNTHASE (EC 2.4.1.13)
Ljwgs_128666.1	Lotus japonicus similar to At2g01490: unknown protein
Ljwgs_128883.1	Lotus japonicus similar to At1g73110: unknown protein
Ljwgs_130032.1	Lotus japonicus similar to At3g49680: branched-chain-amino-acid transaminase -like protein
Ljwgs_130658.1	Lotus japonicus similar to Q43618: (Q43618) 1-AMINOCYCLOPROPANE-1-CARBOXYLATE OXIDASE
Ljwgs_130666.1	Lotus japonicus similar to At5g59500: unknown protein
Ljwgs_131678.1	Lotus japonicus similar to At3g04500: unknown protein
Ljwgs_132418.1	Lotus japonicus similar to At2g37770: putative aldo keto reductase
Ljwgs_132646.1	Lotus japonicus similar to At4g00700: putative phosphoribosylanthranilate transferase
Ljwgs_133048.1	Lotus japonicus similar to At2g17320: unknown protein
Ljwgs_133099.1	Lotus japonicus similar to At5g14100: unknown protein
Ljwgs_133701.1	Lotus japonicus similar to Q9AU01: (Q9AU01) PHOSPHATE TRANSPORTER 1
Ljwgs_134005.1	Lotus japonicus similar to At5g27290: unknown protein
Ljwgs_134073.1	Lotus japonicus similar to At2g17220: protein kinase like protein
Ljwgs_134107.1	Lotus japonicus similar to At4g03230: putative receptor kinase
Ljwgs_134972.1	Lotus japonicus similar to O22111: (O22111) 6-PHOSPHOGLUCONATE DEHYDROGENASE (EC 1.1.1.
Ljwgs_135292.1	Lotus japonicus similar to At5g53970: tyrosine aminotransferase
Ljwgs_135673.1	Lotus japonicus similar to At5g48380: receptor-like protein kinase
Ljwgs_136023.1	Lotus japonicus similar to At3g17700: cyclic nucleotide-binding transporter 1 (CNBT1)
Ljwgs_136197.1	Lotus japonicus similar to At3g20320: unknown protein
Ljwgs_137062.1	Lotus japonicus similar to O64406: (O64406) ENVELOPE-LIKE PROTEIN (FRAGMENT)
Ljwgs_137187.1.1	Lotus japonicus similar to At5g16150: sugar transporter like protein
Ljwgs_137596.1	Lotus japonicus similar to MAOX_PHAVU: (P12628) NADP-DEPENDENT MALIC ENZYME (EC 1.1.1.4
Ljwgs_137823.1	Lotus japonicus similar to At4g32770: sucrose export defective 1 precursor (SXD1)
Ljwgs_138232.1	Lotus japonicus similar to Q9STA2: (Q9STA2) HYDROPEROXIDE LYASE
Ljwgs_138479.1	Lotus japonicus similar to At2g37940: unknown protein
Ljwgs_138748.1	Lotus japonicus similar to CBP1_HORVU: (P07519) SERINE CARBOXYPEPTIDASE I PRECURSOR (EC
Ljwgs_139048.1	Lotus japonicus similar to At1g52760: lipase like protein
Ljwgs_139300.1	Lotus japonicus similar to At2g29630: putative thiamin biosynthesis protein
Ljwgs_139653.1	Lotus japonicus similar to At5g21160: unknown protein
Ljwgs_141303.1	Lotus japonicus similar to Q9MB42: (Q9MB42) BETA-AMYRIN SYNTHASE
Ljwgs_141699.1	Lotus japonicus similar to At3g16770: AP2 domain containing protein RAP2.3
Ljwgs_142246.1	Lotus japonicus similar to At1g11360: unknown protein
Ljwgs_142668.1	Lotus japonicus similar to At4g02990: unknown protein
Ljwgs_142670.1	Lotus japonicus similar to At1g27980: unknown protein
Ljwgs_143015.1	Lotus japonicus similar to At3g17980: unknown protein
Ljwgs_144517.1	Lotus japonicus similar to O24482: (O24482) SALI3-2
Ljwgs_144948.1.1	Lotus japonicus similar to Q99M17: (Q99M17) UNKNOWN (PROTEIN FOR MGC:6623)
Ljwgs_145360.1	Lotus japonicus similar to At4g13930: hydroxymethyltransferase
Ljwgs_145401.1	Lotus japonicus similar to At3g18080: beta-glucosidase like protein
Ljwgs_145831.1	Lotus japonicus similar to At1g73110: unknown protein
Ljwgs_145871.1	Lotus japonicus similar to At2g27830: unknown protein
Ljwgs_146047.1	Lotus japonicus similar to At4g31530: unknown protein
Ljwgs_146208.1	Lotus japonicus similar to At4g29180: putative serine threonine-specific receptor protein kinase
Ljwgs_146496.1.1	Lotus japonicus similar to Q9LKH8: (Q9LKH8) NADPH-PROTOCHLOROPHYLLIDE OXIDOREDUCTASE
Ljwgs_146742.1	Lotus japonicus similar to At4g17650: unknown protein
Ljwgs_147107.1	Lotus japonicus similar to Q42780: (Q42780) LIPOXYGENASE (EC 1.13.11.12) (LIPOXIDASE) (
Ljwgs_147667.1	Lotus japonicus similar to At3g17850: protein kinase like protein
Ljwgs_147747.1	Lotus japonicus similar to At5g02790: unknown protein
Ljwgs_147791.1	Lotus japonicus similar to At1g55850: putative cellulose synthase catalytic subunit (At1g55850)
Ljwgs_148411.1	Lotus japonicus similar to At3g48000: aldehyde dehydrogenase (NAD+)-like protein
Ljwgs_148656.1.1	Lotus japonicus similar to At1g59870: putative ABC transporter (At1g59870)
Ljwgs_149392.1	Lotus japonicus similar to At1g20110: unknown protein
TC10064	<not provided>
TC10300	<not provided>
TC10397	UP|Q7S096 (Q7S096) Predicted protein, partial (5%)
TC10423	<not provided>
TC10443	<not provided>
TC10499	<not provided>
TC10579	<not provided>
TC10606	homologue to UP|Q9M6T6 (Q9M6T6) Proline-rich protein (Extensin-like protein), partial (5%)
TC10708	<not provided>
TC11342	<not provided>
TC11534	<not provided>
TC11549	similar to UP|AAS51549 (AAS51549) ADL371Cp, partial (5%)
TC11698	<not provided>
TC11764	<not provided>
TC11896	<not provided>
TC12016	<not provided>
TC12034	<not provided>
TC12083	<not provided>
TC12095	<not provided>
TC12098	<not provided>
TC12190	<not provided>
TC12200	<not provided>
TC12393	<not provided>
TC12412	weakly similar to UP|O81348 (O81348) Symbiotic ammonium transporter, partial (7%)
TC12413	<not provided>
TC12540	<not provided>
TC12541	<not provided>
TC12899	<not provided>
TC13062	similar to UP|Q889K7 (Q889K7) MaoC-like domain protein, partial (5%)
TC13084	<not provided>
TC13105	<not provided>
TC13469	similar to UP|AAP04237 (AAP04237) NADH dehydrogenase subunit 1 (Fragment), partial (14%)
[truncated: 175 more rows]
